# Supplementary material for: Essential role of the conserved oligomeric Golgi complex in Toxoplasma gondii
Source: mBio. 2023 Nov 15;14(6):e02513-23. doi: 10.1128/mbio.02513-23 (PMC10746232; doi:10.1128/mbio.02513-23)
Supplement: Table S4 — SAINT analysis of TgCog8, TgUlp1, and TgGlp1 proteomes. [file mbio.02513-23-s0009.xlsx]

## Sheet: TgCog8_saint
Prey	Spec	SpecSum	AvgSpec	NumReplicates	ctrlCounts	AvgP	MaxP	TopoAvgP	TopoMaxP	SaintScore	logOddsScore	FoldChange	BFDR	boosted_by
TGME49_270380-t26_1-p1 | transcript=TGME49_270380-t26_1 | gene=TGME49_270380 | organism=Toxoplasma_gondii_ME49 | gene_product=ribosomal protein RPS13 | transcript_product=ribosomal protein RPS13 | location=TGME49_chrVIII:5240842-5243101(-) | protein_length	11|12	23	11.5	2	5|8	0	0	0	0	0	-8.52	1.77	0.71
TGME49_226970-t26_1-p1 | transcript=TGME49_226970-t26_1 | gene=TGME49_226970 | organism=Toxoplasma_gondii_ME49 | gene_product=ribosomal protein RPS11 | transcript_product=ribosomal protein RPS11 | location=TGME49_chrX:1180402-1183277(-) | protein_length=16	12|18	30	15	2	16|11	0	0	0	0	0	-31.6	1.11	0.78
TGME49_267400-t26_1-p1 | transcript=TGME49_267400-t26_1 | gene=TGME49_267400 | organism=Toxoplasma_gondii_ME49 | gene_product=ribosomal protein RPL32 | transcript_product=ribosomal protein RPL32 | location=TGME49_chrIX:674437-674942(-) | protein_length=134	9|9	18	9	2	8|5	0	0	0	0	0	-11.29	1.38	0.74
TGME49_310490-t26_1-p1 | transcript=TGME49_310490-t26_1 | gene=TGME49_310490 | organism=Toxoplasma_gondii_ME49 | gene_product=ribosomal protein RPL27A | transcript_product=ribosomal protein RPL27A | location=TGME49_chrXI:1382334-1383113(-) | protein_length	3|5	8	4	2	3|2	0.02	0.04	0.02	0.04	0.02	-5.84	1.6	0.58
TGME49_229670-t26_1-p1 | transcript=TGME49_229670-t26_1 | gene=TGME49_229670 | organism=Toxoplasma_gondii_ME49 | gene_product=ribosomal protein RPS23 | transcript_product=ribosomal protein RPS23 | location=TGME49_chrVIII:371876-374724(+) | protein_length=1	7|7	14	7	2	5|2	0.02	0.02	0.02	0.02	0.02	-3.77	2	0.6
TGME49_240600-t26_1-p1 | transcript=TGME49_240600-t26_1 | gene=TGME49_240600 | organism=Toxoplasma_gondii_ME49 | gene_product=chaperonin cpn60, putative | transcript_product=chaperonin cpn60, putative | location=TGME49_chrVI:1335457-1339036(+) | protein_le	27|36	63	31.5	2	34|26	0	0	0	0	0	-68.12	1.05	0.79
TGME49_306060-t26_1-p1 | transcript=TGME49_306060-t26_1 | gene=TGME49_306060 | organism=Toxoplasma_gondii_ME49 | gene_product=rhoptry neck protein RON8 | transcript_product=rhoptry neck protein RON8 | location=TGME49_chrIX:5779879-5794165(-) | protein_leng	100|110	210	105	2	79|65	0	0	0	0	0	-111.26	1.46	0.79
TGME49_209250-t26_1-p1 | transcript=TGME49_209250-t26_1 | gene=TGME49_209250 | organism=Toxoplasma_gondii_ME49 | gene_product=hypothetical protein | transcript_product=hypothetical protein | location=TGME49_chrIb:1145433-1151052(+) | protein_length=1018 |	1|1	2	1	2	0|0	0	0	0	0	0	0.67	10	0.79
TGME49_210690-t26_1-p1 | transcript=TGME49_210690-t26_1 | gene=TGME49_210690 | organism=Toxoplasma_gondii_ME49 | gene_product=ribosomal protein RPS6 | transcript_product=ribosomal protein RPS6 | location=TGME49_chrIV:2157331-2158101(+) | protein_length=256	11|15	26	13	2	8|6	0	0.01	0	0.01	0	-10.24	1.86	0.67
TGME49_207440-t26_1-p1 | transcript=TGME49_207440-t26_1 | gene=TGME49_207440 | organism=Toxoplasma_gondii_ME49 | gene_product=ribosomal protein RPS4 | transcript_product=ribosomal protein RPS4 | location=TGME49_chrIb:62583-65733(-) | protein_length=312 | s	14|17	31	15.5	2	13|12	0	0	0	0	0	-25.15	1.24	0.77
TGME49_263050-t26_1-p1 | transcript=TGME49_263050-t26_1 | gene=TGME49_263050 | organism=Toxoplasma_gondii_ME49 | gene_product=ribosomal protein RPL13 | transcript_product=ribosomal protein RPL13 | location=TGME49_chrVIIb:852938-856438(-) | protein_length=3	10|14	24	12	2	10|6	0	0	0	0	0	-15.1	1.5	0.74
TGME49_245460-t26_1-p1 | transcript=TGME49_245460-t26_1 | gene=TGME49_245460 | organism=Toxoplasma_gondii_ME49 | gene_product=ribosomal protein RPS8 | transcript_product=ribosomal protein RPS8 | location=TGME49_chrXII:2284189-2287999(-) | protein_length=20	12|13	25	12.5	2	9|8	0	0	0	0	0	-14.02	1.47	0.76
TGME49_248480-t26_1-p1 | transcript=TGME49_248480-t26_1 | gene=TGME49_248480 | organism=Toxoplasma_gondii_ME49 | gene_product=ribosomal protein RPS9 | transcript_product=ribosomal protein RPS9 | location=TGME49_chrXII:3884353-3886214(+) | protein_length=18	13|12	25	12.5	2	7|7	0	0	0	0	0	-8.87	1.79	0.72
TGME49_254620-t26_1-p1 | transcript=TGME49_254620-t26_1 | gene=TGME49_254620 | organism=Toxoplasma_gondii_ME49 | gene_product=ribosomal protein RPL39 | transcript_product=ribosomal protein RPL39 | location=TGME49_chrIII:1860696-1861757(-) | protein_length=	2|2	4	2	2	2|2	0	0	0	0	0	-5.54	1	0.79
TGME49_209030-t26_1-p1 | transcript=TGME49_209030-t26_1 | gene=TGME49_209030 | organism=Toxoplasma_gondii_ME49 | gene_product=actin ACT1 | transcript_product=actin ACT1 | location=TGME49_chrIb:998462-1000024(+) | protein_length=376 | sequence_SO=chromosome	15|19	34	17	2	15|12	0	0	0	0	0	-27.22	1.26	0.78
TGME49_290950-t26_1-p1 | transcript=TGME49_290950-t26_1 | gene=TGME49_290950 | organism=Toxoplasma_gondii_ME49 | gene_product=clathrin heavy chain, putative | transcript_product=clathrin heavy chain, putative | location=TGME49_chrIX:3962308-3974515(-) | pr	34|46	80	40	2	63|55	0	0	0	0	0	-165.7	0.68	0.79
TGME49_216080-t26_1-p1 | transcript=TGME49_216080-t26_1 | gene=TGME49_216080 | organism=Toxoplasma_gondii_ME49 | gene_product=apical complex lysine methyltransferase | transcript_product=apical complex lysine methyltransferase | location=TGME49_chrXI:64024	16|22	38	19	2	19|14	0	0	0	0	0	-36.34	1.15	0.78
TGME49_262670-t26_1-p1 | transcript=TGME49_262670-t26_1 | gene=TGME49_262670 | organism=Toxoplasma_gondii_ME49 | gene_product=ribosomal protein RPL18A | transcript_product=ribosomal protein RPL18A | location=TGME49_chrVIIb:1092681-1094792(+) | protein_leng	7|12	19	9.5	2	9|10	0	0	0	0	0	-24.93	1	0.77
TGME49_308090-t26_1-p1 | transcript=TGME49_308090-t26_1 | gene=TGME49_308090 | organism=Toxoplasma_gondii_ME49 | gene_product=rhoptry protein ROP5 | transcript_product=rhoptry protein ROP5 | location=TGME49_chrXII:566721-568370(-) | protein_length=549 | se	17|23	40	20	2	15|11	0	0	0	0	0	-22.63	1.54	0.76
TGME49_239260-t26_1-p1 | transcript=TGME49_239260-t26_1 | gene=TGME49_239260 | organism=Toxoplasma_gondii_ME49 | gene_product=histone H4 | transcript_product=histone H4 | location=TGME49_chrVI:498086-498397(-) | protein_length=103 | sequence_SO=chromosome	7|11	18	9	2	9|6	0	0	0	0	0	-17.68	1.2	0.75
TGME49_204020-t26_1-p1 | transcript=TGME49_204020-t26_1 | gene=TGME49_204020 | organism=Toxoplasma_gondii_ME49 | gene_product=ribosomal protein RPL8 | transcript_product=ribosomal protein RPL8 | location=TGME49_chrVIIa:2046086-2048555(+) | protein_length=2	12|16	28	14	2	8|6	0.01	0.03	0.01	0.03	0.01	-8.87	2	0.62
TGME49_314810-t26_1-p1 | transcript=TGME49_314810-t26_1 | gene=TGME49_314810 | organism=Toxoplasma_gondii_ME49 | gene_product=ribosomal protein RPL7 | transcript_product=ribosomal protein RPL7 | location=TGME49_chrXI:4309840-4313516(+) | protein_length=258	11|11	22	11	2	8|8	0	0	0	0	0	-13.69	1.38	0.76
TGME49_225080-t26_1-p1 | transcript=TGME49_225080-t26_1 | gene=TGME49_225080 | organism=Toxoplasma_gondii_ME49 | gene_product=ribosomal protein RPS18 | transcript_product=ribosomal protein RPS18 | location=TGME49_chrX:2540172-2541420(+) | protein_length=15	5|10	15	7.5	2	8|9	0	0	0	0	0	-24.66	0.88	0.77
TGME49_309120-t26_1-p1 | transcript=TGME49_309120-t26_1 | gene=TGME49_309120 | organism=Toxoplasma_gondii_ME49 | gene_product=ribosomal protein RPL4 | transcript_product=ribosomal protein RPL4 | location=TGME49_chrXI:513855-515201(-) | protein_length=448 |	17|22	39	19.5	2	18|15	0	0	0	0	0	-34.89	1.18	0.78
TGME49_319560-t26_1-p1 | transcript=TGME49_319560-t26_1 | gene=TGME49_319560 | organism=Toxoplasma_gondii_ME49 | gene_product=microneme protein MIC3 | transcript_product=microneme protein MIC3 | location=TGME49_chrIV:912578-913851(+) | protein_length=383 |	11|15	26	13	2	15|11	0	0	0	0	0	-31.32	1	0.78
TGME49_250810-t26_1-p1 | transcript=TGME49_250810-t26_1 | gene=TGME49_250810 | organism=Toxoplasma_gondii_ME49 | gene_product=ribosomal protein RPL35 | transcript_product=ribosomal protein RPL35 | location=TGME49_chrXII:5238613-5240975(-) | protein_length=	3|4	7	3.5	2	1|0	0.82	0.92	0.82	0.92	0.82	1.01	7	0.02
TGME49_311470-t26_1-p1 | transcript=TGME49_311470-t26_1 | gene=TGME49_311470 | organism=Toxoplasma_gondii_ME49 | gene_product=rhoptry neck protein RON5 | transcript_product=rhoptry neck protein RON5 | location=TGME49_chrXI:2084037-2103770(-) | protein_leng	45|50	95	47.5	2	39|30	0	0	0	0	0	-57.91	1.38	0.79
TGME49_267060-t26_1-p1 | transcript=TGME49_267060-t26_1 | gene=TGME49_267060 | organism=Toxoplasma_gondii_ME49 | gene_product=ribosomal protein RPL14 | transcript_product=ribosomal protein RPL14 | location=TGME49_chrIX:798309-800212(+) | protein_length=157	6|10	16	8	2	5|5	0	0.01	0	0.01	0	-10.31	1.6	0.67
TGME49_266960-t26_1-p1 | transcript=TGME49_266960-t26_1 | gene=TGME49_266960 | organism=Toxoplasma_gondii_ME49 | gene_product=beta tubulin | transcript_product=beta tubulin | location=TGME49_chrIX:869327-871380(-) | protein_length=449 | sequence_SO=chromos	26|29	55	27.5	2	18|14	0	0	0	0	0	-20.49	1.72	0.76
TGME49_245680-t26_1-p1 | transcript=TGME49_245680-t26_1 | gene=TGME49_245680 | organism=Toxoplasma_gondii_ME49 | gene_product=ribosomal protein RPL21 | transcript_product=ribosomal protein RPL21 | location=TGME49_chrXII:2465663-2466136(+) | protein_length=	8|10	18	9	2	6|7	0	0	0	0	0	-12.71	1.38	0.74
TGME49_292130-t26_1-p1 | transcript=TGME49_292130-t26_1 | gene=TGME49_292130 | organism=Toxoplasma_gondii_ME49 | gene_product=ribosomal protein RPL13A | transcript_product=ribosomal protein RPL13A | location=TGME49_chrIX:4567408-4570167(-) | protein_length	9|13	22	11	2	7|6	0	0	0	0	0	-11.29	1.69	0.69
TGME49_300000-t26_1-p1 | transcript=TGME49_300000-t26_1 | gene=TGME49_300000 | organism=Toxoplasma_gondii_ME49 | gene_product=ribosomal protein RPL18 | transcript_product=ribosomal protein RPL18 | location=TGME49_chrXII:290951-294019(+) | protein_length=18	6|10	16	8	2	3|1	0.73	0.99	0.73	0.99	0.73	-0.13	4	0.03
TGME49_316400-t26_1-p1 | transcript=TGME49_316400-t26_1 | gene=TGME49_316400 | organism=Toxoplasma_gondii_ME49 | gene_product=alpha tubulin TUBA1 | transcript_product=alpha tubulin TUBA1 | location=TGME49_chrXI:5274572-5276593(+) | protein_length=453 | seq	17|17	34	17	2	12|12	0	0	0	0	0	-19.16	1.42	0.77
TGME49_300100-t26_1-p1 | transcript=TGME49_300100-t26_1 | gene=TGME49_300100 | organism=Toxoplasma_gondii_ME49 | gene_product=rhoptry neck protein RON2 | transcript_product=rhoptry neck protein RON2 | location=TGME49_chrXII:214746-225245(-) | protein_lengt	38|41	79	39.5	2	29|26	0	0	0	0	0	-43.48	1.44	0.79
TGME49_288720-t26_1-p1 | transcript=TGME49_288720-t26_1 | gene=TGME49_288720 | organism=Toxoplasma_gondii_ME49 | gene_product=ribosomal protein RPL10 | transcript_product=ribosomal protein RPL10 | location=TGME49_chrIX:2708880-2711191(-) | protein_length=2	8|11	19	9.5	2	3|3	0.62	0.94	0.62	0.94	0.62	-0.81	3.17	0.07
TGME49_311720-t26_1-p1 | transcript=TGME49_311720-t26_1 | gene=TGME49_311720 | organism=Toxoplasma_gondii_ME49 | gene_product=chaperonin protein BiP | transcript_product=chaperonin protein BiP | location=TGME49_chrXI:2225360-2228735(-) | protein_length=668	26|26	52	26	2	26|17	0	0	0	0	0	-39.4	1.21	0.79
TGME49_290310-t26_1-p1 | transcript=TGME49_290310-t26_1 | gene=TGME49_290310 | organism=Toxoplasma_gondii_ME49 | gene_product=hypothetical protein | transcript_product=hypothetical protein | location=TGME49_chrIX:3695327-3704615(-) | protein_length=1878 |	47|54	101	50.5	2	0|0	1	1	1	1	1	70.02	505	0
TGME49_213350-t26_1-p1 | transcript=TGME49_213350-t26_1 | gene=TGME49_213350 | organism=Toxoplasma_gondii_ME49 | gene_product=ribosomal protein RPS15 | transcript_product=ribosomal protein RPS15 | location=TGME49_chrV:949899-951338(-) | protein_length=150	5|7	12	6	2	5|4	0	0	0	0	0	-9.99	1.33	0.71
TGME49_215460-t26_1-p1 | transcript=TGME49_215460-t26_1 | gene=TGME49_215460 | organism=Toxoplasma_gondii_ME49 | gene_product=ribosomal protein RPS24 | transcript_product=ribosomal protein RPS24 | location=TGME49_chrX:6972021-6973684(-) | protein_length=26	4|5	9	4.5	2	3|3	0.01	0.01	0.01	0.01	0.01	-6.16	1.5	0.66
TGME49_207840-t26_1-p1 | transcript=TGME49_207840-t26_1 | gene=TGME49_207840 | organism=Toxoplasma_gondii_ME49 | gene_product=ribosomal protein RPS17 | transcript_product=ribosomal protein RPS17 | location=TGME49_chrIb:327322-329024(-) | protein_length=132	11|12	23	11.5	2	8|5	0	0	0	0	0	-8.52	1.77	0.71
TGME49_229250-t26_1-p1 | transcript=TGME49_229250-t26_1 | gene=TGME49_229250 | organism=Toxoplasma_gondii_ME49 | gene_product=ribosomal protein RPL28 | transcript_product=ribosomal protein RPL28 | location=TGME49_chrVIII:109417-110877(-) | protein_length=1	7|7	14	7	2	5|4	0	0	0	0	0	-7.16	1.56	0.7
TGME49_224150-t26_1-p1 | transcript=TGME49_224150-t26_1 | gene=TGME49_224150 | organism=Toxoplasma_gondii_ME49 | gene_product=hypothetical protein | transcript_product=hypothetical protein | location=TGME49_chrX:3302612-3306508(+) | protein_length=1298 | s	41|49	90	45	2	0|0	1	1	1	1	1	61.4	450	0
TGME49_266070-t26_1-p1 | transcript=TGME49_266070-t26_1 | gene=TGME49_266070 | organism=Toxoplasma_gondii_ME49 | gene_product=ribosomal protein RPL31 | transcript_product=ribosomal protein RPL31 | location=TGME49_chrIX:1319959-1321330(+) | protein_length=1	3|4	7	3.5	2	3|3	0	0	0	0	0	-7.61	1.17	0.7
TGME49_213392-t26_1-p1 | transcript=TGME49_213392-t26_1 | gene=TGME49_213392 | organism=Toxoplasma_gondii_ME49 | gene_product=surface antigen repeat-containing protein | transcript_product=surface antigen repeat-containing protein | location=TGME49_chrV:97	50|63	113	56.5	2	60|49	0	0	0	0	0	-121.13	1.04	0.79
TGME49_229010-t26_1-p1 | transcript=TGME49_229010-t26_1 | gene=TGME49_229010 | organism=Toxoplasma_gondii_ME49 | gene_product=rhoptry neck protein RON4 | transcript_product=rhoptry neck protein RON4 | location=TGME49_chrVIII:20265-26992(+) | protein_length	26|30	56	28	2	29|14	0	0	0	0	0	-38.98	1.3	0.78
TGME49_242030-t26_1-p1 | transcript=TGME49_242030-t26_1 | gene=TGME49_242030 | organism=Toxoplasma_gondii_ME49 | gene_product=hypothetical protein | transcript_product=hypothetical protein | location=TGME49_chrVI:1837286-1847264(-) | protein_length=1223 |	35|38	73	36.5	2	0|0	1	1	1	1	1	52.75	365	0
TGME49_231640-t26_1-p1 | transcript=TGME49_231640-t26_1 | gene=TGME49_231640 | organism=Toxoplasma_gondii_ME49 | gene_product=alveolin domain containing intermediate filament IMC1 | transcript_product=alveolin domain containing intermediate filament IMC1 |	20|20	40	20	2	22|15	0	0	0	0	0	-37.55	1.08	0.79
TGME49_251730-t26_1-p1 | transcript=TGME49_251730-t26_1 | gene=TGME49_251730 | organism=Toxoplasma_gondii_ME49 | gene_product=hypothetical protein | transcript_product=hypothetical protein | location=TGME49_chrXII:5541112-5551176(+) | protein_length=1471 |	33|39	72	36	2	0|0	1	1	1	1	1	49.86	360	0
TGME49_227360-t26_1-p1 | transcript=TGME49_227360-t26_1 | gene=TGME49_227360 | organism=Toxoplasma_gondii_ME49 | gene_product=ribosomal protein RPL3 | transcript_product=ribosomal protein RPL3 | location=TGME49_chrX:994273-996966(-) | protein_length=389 |	12|17	29	14.5	2	11|7	0	0	0	0	0	-15.76	1.61	0.73
TGME49_299050-t26_1-p1 | transcript=TGME49_299050-t26_1 | gene=TGME49_299050 | organism=Toxoplasma_gondii_ME49 | gene_product=ribosomal protein RPL17 | transcript_product=ribosomal protein RPL17 | location=TGME49_chrIII:2224012-2226278(-) | protein_length=	8|11	19	9.5	2	6|6	0	0	0	0	0	-10.96	1.58	0.71
TGME49_212150-t26_1-p1 | transcript=TGME49_212150-t26_1 | gene=TGME49_212150 | organism=Toxoplasma_gondii_ME49 | gene_product=hypothetical protein | transcript_product=hypothetical protein | location=TGME49_chrX:4007946-4019693(-) | protein_length=1178 | s	36|49	85	42.5	2	0|0	1	1	1	1	1	54.2	425	0
TGME49_278870-t26_1-p1 | transcript=TGME49_278870-t26_1 | gene=TGME49_278870 | organism=Toxoplasma_gondii_ME49 | gene_product=myosin F | transcript_product=myosin F | location=TGME49_chrXII:5794929-5810468(+) | protein_length=1953 | sequence_SO=chromosome	45|58	103	51.5	2	46|34	0	0	0	0	0	-77.02	1.29	0.79
TGME49_289530-t26_1-p1 | transcript=TGME49_289530-t26_1 | gene=TGME49_289530 | organism=Toxoplasma_gondii_ME49 | gene_product=ribosomal protein RPL19 | transcript_product=ribosomal protein RPL19 | location=TGME49_chrIX:3287726-3290280(-) | protein_length=1	5|7	12	6	2	6|6	0	0	0	0	0	-15.27	1	0.75
TGME49_242860-t26_1-p1 | transcript=TGME49_242860-t26_1 | gene=TGME49_242860 | organism=Toxoplasma_gondii_ME49 | gene_product=hypothetical protein | transcript_product=hypothetical protein | location=TGME49_chrVI:2356371-2360228(-) | protein_length=544 | s	16|21	37	18.5	2	21|19	0	0	0	0	0	-48.96	0.93	0.79
TGME49_261250-t26_1-p1 | transcript=TGME49_261250-t26_1 | gene=TGME49_261250 | organism=Toxoplasma_gondii_ME49 | gene_product=histone H2A1 | transcript_product=histone H2A1 | location=TGME49_chrVIIb:1806965-1807507(-) | protein_length=180 | sequence_SO=chr	3|4	7	3.5	2	1|1	0.48	0.63	0.48	0.63	0.48	-0.69	3.5	0.2
TGME49_248390-t26_1-p1 | transcript=TGME49_248390-t26_1 | gene=TGME49_248390 | organism=Toxoplasma_gondii_ME49 | gene_product=ribosomal protein RPL26 | transcript_product=ribosomal protein RPL26 | location=TGME49_chrXII:3830586-3831607(-) | protein_length=	5|10	15	7.5	2	4|3	0.26	0.52	0.26	0.52	0.26	-6.49	2.14	0.37
TGME49_203630-t26_1-p1 | transcript=TGME49_203630-t26_1 | gene=TGME49_203630 | organism=Toxoplasma_gondii_ME49 | gene_product=ribosomal protein RPL44 | transcript_product=ribosomal protein RPL44 | location=TGME49_chrVIIa:2392791-2393820(-) | protein_length	2|4	6	3	2	2|2	0.03	0.06	0.03	0.06	0.03	-5.54	1.5	0.57
TGME49_273760-t26_1-p1 | transcript=TGME49_273760-t26_1 | gene=TGME49_273760 | organism=Toxoplasma_gondii_ME49 | gene_product=heat shock protein HSP70 | transcript_product=heat shock protein HSP70 | location=TGME49_chrVIII:3289228-3291252(-) | protein_leng	20|26	46	23	2	20|17	0	0	0	0	0	-37.59	1.24	0.78
TGME49_232300-t26_1-p1 | transcript=TGME49_232300-t26_1 | gene=TGME49_232300 | organism=Toxoplasma_gondii_ME49 | gene_product=ribosomal protein RPS3 | transcript_product=ribosomal protein RPS3 | location=TGME49_chrVIII:1998256-1999232(-) | protein_length=2	9|12	21	10.5	2	8|7	0	0	0	0	0	-14.78	1.4	0.74
TGME49_273580-t26_1-p1 | transcript=TGME49_273580-t26_1 | gene=TGME49_273580 | organism=Toxoplasma_gondii_ME49 | gene_product=hypothetical protein | transcript_product=hypothetical protein | location=TGME49_chrVIII:3366864-3382728(+) | protein_length=1423	34|40	74	37	2	0|0	1	1	1	1	1	51.31	370	0
TGME49_286720-t26_1-p1 | transcript=TGME49_286720-t26_1 | gene=TGME49_286720 | organism=Toxoplasma_gondii_ME49 | gene_product=heat shock protein HSP28 | transcript_product=heat shock protein HSP28 | location=TGME49_chrV:1710404-1711234(+) | protein_length=	7|11	18	9	2	15|13	0	0	0	0	0	-42.28	0.64	0.79
TGME49_244320-t26_1-p1 | transcript=TGME49_244320-t26_1 | gene=TGME49_244320 | organism=Toxoplasma_gondii_ME49 | gene_product=ribosomal protein RPL24 | transcript_product=ribosomal protein RPL24 | location=TGME49_chrVI:3188303-3191038(+) | protein_length=2	4|4	8	4	2	3|2	0.01	0.01	0.01	0.01	0.01	-4.42	1.6	0.63
TGME49_261240-t26_1-p1 | transcript=TGME49_261240-t26_1 | gene=TGME49_261240 | organism=Toxoplasma_gondii_ME49 | gene_product=histone H3 | transcript_product=histone H3 | location=TGME49_chrVIIb:1807943-1808353(+) | protein_length=136 | sequence_SO=chromos	1|2	3	1.5	2	1|1	0.06	0.12	0.06	0.12	0.06	-3.46	1.5	0.52
TGME49_232710-t26_1-p1 | transcript=TGME49_232710-t26_1 | gene=TGME49_232710 | organism=Toxoplasma_gondii_ME49 | gene_product=ribosomal protein RPS3A | transcript_product=ribosomal protein RPS3A | location=TGME49_chrVIII:2235909-2237297(+) | protein_length	13|17	30	15	2	9|7	0	0	0	0	0	-10.92	1.88	0.68
TGME49_301890-t26_1-p1 | transcript=TGME49_301890-t26_1 | gene=TGME49_301890 | organism=Toxoplasma_gondii_ME49 | gene_product=Toxoplasma gondii family B protein | transcript_product=Toxoplasma gondii family B protein | location=TGME49_chrX:7480786-7482186(	1|0	1	0.5	2	0|0	0	0	0	0	0	-1.83	5	0.79
TGME49_309820-t26_1-p1 | transcript=TGME49_309820-t26_1 | gene=TGME49_309820 | organism=Toxoplasma_gondii_ME49 | gene_product=ribosomal protein RPL11 | transcript_product=ribosomal protein RPL11 | location=TGME49_chrXI:830503-832124(+) | protein_length=175	3|8	11	5.5	2	4|4	0.01	0.02	0.01	0.02	0.01	-11.12	1.38	0.65
TGME49_269885-t26_1-p1 | transcript=TGME49_269885-t26_1 | gene=TGME49_269885 | organism=Toxoplasma_gondii_ME49 | gene_product=rhoptry metalloprotease toxolysin TLN1 | transcript_product=rhoptry metalloprotease toxolysin TLN1 | location=TGME49_chrVIII:55645	34|40	74	37	2	27|18	0	0	0	0	0	-32.21	1.64	0.78
TGME49_312090-t26_1-p1 | transcript=TGME49_312090-t26_1 | gene=TGME49_312090 | organism=Toxoplasma_gondii_ME49 | gene_product=ribosomal protein RPL23 | transcript_product=ribosomal protein RPL23 | location=TGME49_chrXI:2419184-2421277(-) | protein_length=1	5|7	12	6	2	5|5	0	0	0	0	0	-11.76	1.2	0.73
TGME49_263520-t26_1-p1 | transcript=TGME49_263520-t26_1 | gene=TGME49_263520 | organism=Toxoplasma_gondii_ME49 | gene_product=microtubule associated protein SPM1 | transcript_product=microtubule associated protein SPM1 | location=TGME49_chrVIIb:498809-5008	11|19	30	15	2	17|13	0	0	0	0	0	-38.7	1	0.78
TGME49_251870-t26_1-p1 | transcript=TGME49_251870-t26_1 | gene=TGME49_251870 | organism=Toxoplasma_gondii_ME49 | gene_product=histone H2Bb | transcript_product=histone H2Bb | location=TGME49_chrXII:5634774-5635121(+) | protein_length=115 | sequence_SO=chro	4|5	9	4.5	2	5|1	0.01	0.01	0.01	0.01	0.01	-5.76	1.5	0.66
TGME49_258540-t26_1-p1 | transcript=TGME49_258540-t26_1 | gene=TGME49_258540 | organism=Toxoplasma_gondii_ME49 | gene_product=phosphoglycerate mutase family protein | transcript_product=phosphoglycerate mutase family protein | location=TGME49_chrVIIb:33437	0|1	1	0.5	2	2|2	0	0	0	0	0	-9.06	0.25	0.79
TGME49_306410-t26_1-p1 | transcript=TGME49_306410-t26_1 | gene=TGME49_306410 | organism=Toxoplasma_gondii_ME49 | gene_product=hypothetical protein | transcript_product=hypothetical protein | location=TGME49_chrIX:6060999-6068880(+) | protein_length=1069 |	24|29	53	26.5	2	0|0	1	1	1	1	1	36.78	265	0
TGME49_297430-t26_1-p1 | transcript=TGME49_297430-t26_1 | gene=TGME49_297430 | organism=Toxoplasma_gondii_ME49 | gene_product=hypothetical protein | transcript_product=hypothetical protein | location=TGME49_chrII:1773838-1776707(+) | protein_length=248 | s	8|9	17	8.5	2	4|4	0.04	0.06	0.04	0.06	0.04	-4.1	2.12	0.57
TGME49_294800-t26_1-p1 | transcript=TGME49_294800-t26_1 | gene=TGME49_294800 | organism=Toxoplasma_gondii_ME49 | gene_product=elongation factor 1-alpha (EF-1-ALPHA), putative | transcript_product=elongation factor 1-alpha (EF-1-ALPHA), putative | location=	10|15	25	12.5	2	7|6	0.02	0.04	0.02	0.04	0.02	-9.9	1.92	0.61
TGME49_305520-t26_1-p1 | transcript=TGME49_305520-t26_1 | gene=TGME49_305520 | organism=Toxoplasma_gondii_ME49 | gene_product=ribosomal protein RPS2 | transcript_product=ribosomal protein RPS2 | location=TGME49_chrIX:5449517-5451958(+) | protein_length=269	7|11	18	9	2	5|3	0.22	0.44	0.22	0.44	0.22	-5.44	2.25	0.39
TGME49_231630-t26_1-p1 | transcript=TGME49_231630-t26_1 | gene=TGME49_231630 | organism=Toxoplasma_gondii_ME49 | gene_product=alveolin domain containing intermediate filament IMC4 | transcript_product=alveolin domain containing intermediate filament IMC4 |	10|10	20	10	2	11|8	0	0	0	0	0	-20.37	1.05	0.77
TGME49_253440-t26_1-p1 | transcript=TGME49_253440-t26_1 | gene=TGME49_253440 | organism=Toxoplasma_gondii_ME49 | gene_product=cell-cycle-associated protein kinase SRPK, putative | transcript_product=cell-cycle-associated protein kinase SRPK, putative | loc	21|27	48	24	2	31|20	0	0	0	0	0	-60.78	0.94	0.79
TGME49_221620-t26_1-p1 | transcript=TGME49_221620-t26_1 | gene=TGME49_221620 | organism=Toxoplasma_gondii_ME49 | gene_product=beta-tubulin, putative | transcript_product=beta-tubulin, putative | location=TGME49_chrII:489143-491480(-) | protein_length=449 |	26|29	55	27.5	2	16|13	0	0	0	0	0	-15.39	1.9	0.75
TGME49_263700-t26_1-p1 | transcript=TGME49_263700-t26_1 | gene=TGME49_263700 | organism=Toxoplasma_gondii_ME49 | gene_product=ribosomal protein RPS14 | transcript_product=ribosomal protein RPS14 | location=TGME49_chrVIIb:385908-387618(+) | protein_length=1	5|6	11	5.5	2	6|8	0	0	0	0	0	-18.94	0.79	0.79
TGME49_240540-t26_1-p1 | transcript=TGME49_240540-t26_1 | gene=TGME49_240540 | organism=Toxoplasma_gondii_ME49 | gene_product=hypothetical protein | transcript_product=hypothetical protein | location=TGME49_chrVI:1313526-1317414(-) | protein_length=553 | s	11|22	33	16.5	2	0|0	1	1	1	1	1	17.44	165	0
TGME49_234450-t26_1-p1 | transcript=TGME49_234450-t26_1 | gene=TGME49_234450 | organism=Toxoplasma_gondii_ME49 | gene_product=ribosomal protein RPS15A | transcript_product=ribosomal protein RPS15A | location=TGME49_chrX:4397204-4399086(+) | protein_length=	6|7	13	6.5	2	6|5	0	0	0	0	0	-12.07	1.18	0.74
TGME49_236650-t26_1-p1 | transcript=TGME49_236650-t26_1 | gene=TGME49_236650 | organism=Toxoplasma_gondii_ME49 | gene_product=DEAD (Asp-Glu-Ala-Asp) box polypeptide 17 | transcript_product=DEAD (Asp-Glu-Ala-Asp) box polypeptide 17 | location=TGME49_chrX:54	16|23	39	19.5	2	20|19	0	0	0	0	0	-47.13	1	0.78
TGME49_243570-t26_1-p1 | transcript=TGME49_243570-t26_1 | gene=TGME49_243570 | organism=Toxoplasma_gondii_ME49 | gene_product=ribosomal protein RPS26 | transcript_product=ribosomal protein RPS26 | location=TGME49_chrVI:2725178-2726419(-) | protein_length=1	3|3	6	3	2	4|4	0	0	0	0	0	-11.12	0.75	0.79
TGME49_238250-t26_1-p1 | transcript=TGME49_238250-t26_1 | gene=TGME49_238250 | organism=Toxoplasma_gondii_ME49 | gene_product=ribosomal protein RPL36 | transcript_product=ribosomal protein RPL36 | location=TGME49_chrVI:155358-156516(+) | protein_length=101	3|3	6	3	2	2|1	0.09	0.09	0.09	0.09	0.09	-2.36	2	0.49
TGME49_208030-t26_1-p1 | transcript=TGME49_208030-t26_1 | gene=TGME49_208030 | organism=Toxoplasma_gondii_ME49 | gene_product=microneme protein MIC4 | transcript_product=microneme protein MIC4 | location=TGME49_chrIb:531695-533437(+) | protein_length=580 |	8|12	20	10	2	12|12	0	0	0	0	0	-32.59	0.83	0.79
TGME49_288650-t26_1-p1 | transcript=TGME49_288650-t26_1 | gene=TGME49_288650 | organism=Toxoplasma_gondii_ME49 | gene_product=dense granule protein GRA12 | transcript_product=dense granule protein GRA12 | location=TGME49_chrIX:2657225-2659018(-) | protein_	10|15	25	12.5	2	13|10	0	0	0	0	0	-27.46	1.09	0.77
TGME49_233460-t26_1-p1 | transcript=TGME49_233460-t26_1 | gene=TGME49_233460 | organism=Toxoplasma_gondii_ME49 | gene_product=SAG-related sequence SRS29B | transcript_product=SAG-related sequence SRS29B | location=TGME49_chrVIII:2664481-2665491(+) | protei	6|10	16	8	2	9|9	0	0	0	0	0	-24.74	0.89	0.77
TGME49_206610-t26_1-p1 | transcript=TGME49_206610-t26_1 | gene=TGME49_206610 | organism=Toxoplasma_gondii_ME49 | gene_product=pyruvate dehydrogenase complex subunit PDH-E2 | transcript_product=pyruvate dehydrogenase complex subunit PDH-E2 | location=TGME49	12|15	27	13.5	2	19|15	0	0	0	0	0	-44.5	0.79	0.79
TGME49_232940-t26_1-p1 | transcript=TGME49_232940-t26_1 | gene=TGME49_232940 | organism=Toxoplasma_gondii_ME49 | gene_product=heat shock protein HSP20 | transcript_product=heat shock protein HSP20 | location=TGME49_chrVIII:2288961-2289768(-) | protein_leng	6|10	16	8	2	9|5	0	0	0	0	0	-17.39	1.14	0.75
TGME49_255260-t26_1-p1 | transcript=TGME49_255260-t26_1 | gene=TGME49_255260 | organism=Toxoplasma_gondii_ME49 | gene_product=apical membrane antigen AMA1 | transcript_product=apical membrane antigen AMA1 | location=TGME49_chrVIIb:4948498-4952962(+) | prot	11|11	22	11	2	11|9	0	0	0	0	0	-20.68	1.1	0.77
TGME49_295110-t26_1-p1 | transcript=TGME49_295110-t26_1 | gene=TGME49_295110 | organism=Toxoplasma_gondii_ME49 | gene_product=rhoptry protein ROP7 | transcript_product=rhoptry protein ROP7 | location=TGME49_chrIa:1409060-1410787(-) | protein_length=575 | s	7|11	18	9	2	14|7	0	0	0	0	0	-28.38	0.86	0.78
TGME49_249250-t26_1-p1 | transcript=TGME49_249250-t26_1 | gene=TGME49_249250 | organism=Toxoplasma_gondii_ME49 | gene_product=ribosomal protein RPL35A | transcript_product=ribosomal protein RPL35A | location=TGME49_chrXII:4397271-4398997(+) | protein_lengt	4|5	9	4.5	2	3|3	0.01	0.01	0.01	0.01	0.01	-6.16	1.5	0.66
TGME49_213030-t26_1-p1 | transcript=TGME49_213030-t26_1 | gene=TGME49_213030 | organism=Toxoplasma_gondii_ME49 | gene_product=hypothetical protein | transcript_product=hypothetical protein | location=TGME49_chrV:803341-804727(+) | protein_length=323 | sequ	3|7	10	5	2	18|14	0	0	0	0	0	-60.31	0.31	0.79
TGME49_269190-t26_1-p1 | transcript=TGME49_269190-t26_1 | gene=TGME49_269190 | organism=Toxoplasma_gondii_ME49 | gene_product=glyceraldehyde-3-phosphate dehydrogenase GAPDH2 | transcript_product=glyceraldehyde-3-phosphate dehydrogenase GAPDH2 | location=TG	14|17	31	15.5	2	14|11	0	0	0	0	0	-25.15	1.24	0.77
TGME49_263040-t26_1-p1 | transcript=TGME49_263040-t26_1 | gene=TGME49_263040 | organism=Toxoplasma_gondii_ME49 | gene_product=ribosomal protein RPS16 | transcript_product=ribosomal protein RPS16 | location=TGME49_chrVIIb:856869-858555(+) | protein_length=2	6|7	13	6.5	2	4|3	0.01	0.02	0.01	0.02	0.01	-5.1	1.86	0.62
TGME49_300200-t26_1-p1 | transcript=TGME49_300200-t26_1 | gene=TGME49_300200 | organism=Toxoplasma_gondii_ME49 | gene_product=histone H2AZ | transcript_product=histone H2AZ | location=TGME49_chrXII:160991-162730(-) | protein_length=155 | sequence_SO=chromo	4|4	8	4	2	3|2	0.01	0.01	0.01	0.01	0.01	-4.42	1.6	0.63
TGME49_270240-t26_1-p1 | transcript=TGME49_270240-t26_1 | gene=TGME49_270240 | organism=Toxoplasma_gondii_ME49 | gene_product=MAG1 | transcript_product=MAG1 | location=TGME49_chrVIII:5312269-5313737(+) | protein_length=452 | sequence_SO=chromosome | SO=pro	11|13	24	12	2	7|7	0	0	0	0	0	-10.24	1.71	0.72
TGME49_239760-t26_1-p1 | transcript=TGME49_239760-t26_1 | gene=TGME49_239760 | organism=Toxoplasma_gondii_ME49 | gene_product=ribosomal protein RPL22 | transcript_product=ribosomal protein RPL22 | location=TGME49_chrVI:901428-903242(-) | protein_length=133	2|3	5	2.5	2	3|2	0	0	0	0	0	-7.32	1	0.69
TGME49_230940-t26_1-p1 | transcript=TGME49_230940-t26_1 | gene=TGME49_230940 | organism=Toxoplasma_gondii_ME49 | gene_product=hypothetical protein | transcript_product=hypothetical protein | location=TGME49_chrVIII:1117337-1125001(+) | protein_length=1523	17|17	34	17	2	16|15	0	0	0	0	0	-31.37	1.1	0.78
TGME49_263090-t26_1-p1 | transcript=TGME49_263090-t26_1 | gene=TGME49_263090 | organism=Toxoplasma_gondii_ME49 | gene_product=14-3-3 protein | transcript_product=14-3-3 protein | location=TGME49_chrVIIb:813151-815788(+) | protein_length=323 | sequence_SO=c	8|10	18	9	2	9|9	0	0	0	0	0	-21.5	1	0.77
TGME49_242330-t26_1-p1 | transcript=TGME49_242330-t26_1 | gene=TGME49_242330 | organism=Toxoplasma_gondii_ME49 | gene_product=ribosomal protein RPS5 | transcript_product=ribosomal protein RPS5 | location=TGME49_chrVI:1972872-1973938(-) | protein_length=192	8|7	15	7.5	2	7|5	0	0	0	0	0	-12.39	1.25	0.74
TGME49_235470-t26_1-p1 | transcript=TGME49_235470-t26_1 | gene=TGME49_235470 | organism=Toxoplasma_gondii_ME49 | gene_product=myosin A | transcript_product=myosin A | location=TGME49_chrX:4884161-4889835(+) | protein_length=831 | sequence_SO=chromosome | S	16|18	34	17	2	20|13	0	0	0	0	0	-36.25	1.03	0.78
TGME49_219320-t26_1-p1 | transcript=TGME49_219320-t26_1 | gene=TGME49_219320 | organism=Toxoplasma_gondii_ME49 | gene_product=acid phosphatase GAP50 | transcript_product=acid phosphatase GAP50 | location=TGME49_chrXII:969580-972474(-) | protein_length=431	6|8	14	7	2	10|6	0	0	0	0	0	-20.99	0.88	0.79
TGME49_204400-t26_1-p1 | transcript=TGME49_204400-t26_1 | gene=TGME49_204400 | organism=Toxoplasma_gondii_ME49 | gene_product=ATPase synthase subunit alpha, putative | transcript_product=ATPase synthase subunit alpha, putative | location=TGME49_chrVIIa:181	6|7	13	6.5	2	7|7	0	0	0	0	0	-17.35	0.93	0.79
TGME49_258870-t26_1-p1 | transcript=TGME49_258870-t26_1 | gene=TGME49_258870 | organism=Toxoplasma_gondii_ME49 | gene_product=hypothetical protein | transcript_product=hypothetical protein | location=TGME49_chrVIIb:3113941-3118623(-) | protein_length=916 |	16|16	32	16	2	10|13	0	0	0	0	0	-18.82	1.39	0.77
TGME49_263320-t26_1-p1 | transcript=TGME49_263320-t26_1 | gene=TGME49_263320 | organism=Toxoplasma_gondii_ME49 | gene_product=hypothetical protein | transcript_product=hypothetical protein | location=TGME49_chrVIIb:638754-639965(-) | protein_length=403 | s	4|6	10	5	2	11|8	0	0	0	0	0	-30.61	0.53	0.79
TGME49_208360-t26_1-p1 | transcript=TGME49_208360-t26_1 | gene=TGME49_208360 | organism=Toxoplasma_gondii_ME49 | gene_product=hypothetical protein | transcript_product=hypothetical protein | location=TGME49_chrIb:630918-633875(+) | protein_length=985 | seq	6|8	14	7	2	16|13	0	0	0	0	0	-46.43	0.48	0.79
TGME49_313390-t26_1-p1 | transcript=TGME49_313390-t26_1 | gene=TGME49_313390 | organism=Toxoplasma_gondii_ME49 | gene_product=ribosomal protein RPL6 | transcript_product=ribosomal protein RPL6 | location=TGME49_chrXI:3337418-3338266(+) | protein_length=282	3|7	10	5	2	4|3	0.01	0.02	0.01	0.02	0.01	-9.39	1.43	0.63
TGME49_216000-t26_1-p1 | transcript=TGME49_216000-t26_1 | gene=TGME49_216000 | organism=Toxoplasma_gondii_ME49 | gene_product=alveolin domain containing intermediate filament IMC3 | transcript_product=alveolin domain containing intermediate filament IMC3 |	10|8	18	9	2	8|5	0	0	0	0	0	-12.71	1.38	0.74
TGME49_320050-t26_1-p1 | transcript=TGME49_320050-t26_1 | gene=TGME49_320050 | organism=Toxoplasma_gondii_ME49 | gene_product=ribosomal protein RPL5 | transcript_product=ribosomal protein RPL5 | location=TGME49_chrIV:550949-553977(+) | protein_length=310 |	9|10	19	9.5	2	6|3	0.03	0.04	0.03	0.04	0.03	-4.45	2.11	0.58
TGME49_291890-t26_1-p1 | transcript=TGME49_291890-t26_1 | gene=TGME49_291890 | organism=Toxoplasma_gondii_ME49 | gene_product=microneme protein MIC1 | transcript_product=microneme protein MIC1 | location=TGME49_chrIX:4394433-4396776(-) | protein_length=456	5|8	13	6.5	2	13|5	0	0	0	0	0	-26.04	0.72	0.79
TGME49_215980-t26_1-p1 | transcript=TGME49_215980-t26_1 | gene=TGME49_215980 | organism=Toxoplasma_gondii_ME49 | gene_product=hypothetical protein | transcript_product=hypothetical protein | location=TGME49_chrXI:6494435-6495067(+) | protein_length=210 | s	4|5	9	4.5	2	3|5	0	0	0	0	0	-9.69	1.12	0.73
TGME49_261950-t26_1-p1 | transcript=TGME49_261950-t26_1 | gene=TGME49_261950 | organism=Toxoplasma_gondii_ME49 | gene_product=ATP synthase beta subunit ATP-B | transcript_product=ATP synthase beta subunit ATP-B | location=TGME49_chrVIIb:1481422-1484519(-)	6|9	15	7.5	2	15|11	0	0	0	0	0	-40.37	0.58	0.79
TGME49_266060-t26_1-p1 | transcript=TGME49_266060-t26_1 | gene=TGME49_266060 | organism=Toxoplasma_gondii_ME49 | gene_product=ribosomal protein RPSA | transcript_product=ribosomal protein RPSA | location=TGME49_chrIX:1325681-1328020(-) | protein_length=287	9|11	20	10	2	4|6	0.02	0.03	0.02	0.03	0.02	-6.13	2	0.62
TGME49_215785-t26_1-p1 | transcript=TGME49_215785-t26_1 | gene=TGME49_215785 | organism=Toxoplasma_gondii_ME49 | gene_product=rhoptry protein ROP2A | transcript_product=rhoptry protein ROP2A | location=TGME49_chrX:7156744-7158043(+) | protein_length=433 |	3|8	11	5.5	2	5|3	0.01	0.02	0.01	0.02	0.01	-11.12	1.38	0.65
TGME49_264660-t26_1-p1 | transcript=TGME49_264660-t26_1 | gene=TGME49_264660 | organism=Toxoplasma_gondii_ME49 | gene_product=SAG-related sequence SRS44 | transcript_product=SAG-related sequence SRS44 | location=TGME49_chrIX:2135664-2143297(+) | protein_le	33|35	68	34	2	7|1	0.99	1	0.99	1	0.99	4.98	8.5	0
TGME49_227600-t26_1-p1 | transcript=TGME49_227600-t26_1 | gene=TGME49_227600 | organism=Toxoplasma_gondii_ME49 | gene_product=ribosomal protein RPL34 | transcript_product=ribosomal protein RPL34 | location=TGME49_chrX:894289-896541(-) | protein_length=134	2|2	4	2	2	1|1	0.12	0.12	0.12	0.12	0.12	-2.01	2	0.48
TGME49_232410-t26_1-p1 | transcript=TGME49_232410-t26_1 | gene=TGME49_232410 | organism=Toxoplasma_gondii_ME49 | gene_product=PDI family protein | transcript_product=PDI family protein | location=TGME49_chrVIII:2079181-2080918(-) | protein_length=220 | seq	7|8	15	7.5	2	9|4	0	0	0	0	0	-13.91	1.15	0.75
TGME49_248340-t26_1-p1 | transcript=TGME49_248340-t26_1 | gene=TGME49_248340 | organism=Toxoplasma_gondii_ME49 | gene_product=GTP-binding nuclear protein ran/tc4 | transcript_product=GTP-binding nuclear protein ran/tc4 | location=TGME49_chrXII:3816745-3819	10|10	20	10	2	3|4	0.52	0.52	0.52	0.52	0.52	0.09	2.86	0.12
TGME49_258580-t26_1-p1 | transcript=TGME49_258580-t26_1 | gene=TGME49_258580 | organism=Toxoplasma_gondii_ME49 | gene_product=rhoptry protein ROP17 | transcript_product=rhoptry protein ROP17 | location=TGME49_chrVIIb:3322124-3323950(-) | protein_length=608	7|6	13	6.5	2	7|4	0	0	0	0	0	-12.07	1.18	0.74
TGME49_313380-t26_1-p1 | transcript=TGME49_313380-t26_1 | gene=TGME49_313380 | organism=Toxoplasma_gondii_ME49 | gene_product=hypothetical protein | transcript_product=hypothetical protein | location=TGME49_chrXI:3329669-3331400(+) | protein_length=274 | s	8|8	16	8	2	10|7	0	0	0	0	0	-19.75	0.94	0.79
TGME49_321640-t26_1-p1 | transcript=TGME49_321640-t26_1 | gene=TGME49_321640 | organism=Toxoplasma_gondii_ME49 | gene_product=cell division protein CDC48AP | transcript_product=cell division protein CDC48AP | location=TGME49_chrIb:1665913-1674726(-) | prot	1|3	4	2	2	28|16	0	0	0	0	0	-92.92	0.09	0.79
TGME49_289750-t26_1-p1 | transcript=TGME49_289750-t26_1 | gene=TGME49_289750 | organism=Toxoplasma_gondii_ME49 | gene_product=ribosomal-ubiquitin protein RPL40 | transcript_product=ribosomal-ubiquitin protein RPL40 | location=TGME49_chrIX:3427848-3429057(+	1|3	4	2	2	2|2	0.01	0.02	0.01	0.02	0.01	-6.96	1	0.65
TGME49_202680-t26_1-p1 | transcript=TGME49_202680-t26_1 | gene=TGME49_202680 | organism=Toxoplasma_gondii_ME49 | gene_product=peptidase M16, alpha subunit, putative | transcript_product=peptidase M16, alpha subunit, putative | location=TGME49_chrVIIa:31078	10|9	19	9.5	2	12|6	0	0	0	0	0	-19.81	1.06	0.77
TGME49_290620-t26_1-p1 | transcript=TGME49_290620-t26_1 | gene=TGME49_290620 | organism=Toxoplasma_gondii_ME49 | gene_product=hypothetical protein | transcript_product=hypothetical protein | location=TGME49_chrIX:3769911-3780447(-) | protein_length=2662 |	18|25	43	21.5	2	42|33	0	0	0	0	0	-113.16	0.57	0.79
TGME49_284560-t26_1-p1 | transcript=TGME49_284560-t26_1 | gene=TGME49_284560 | organism=Toxoplasma_gondii_ME49 | gene_product=ribosomal protein RPL9 | transcript_product=ribosomal protein RPL9 | location=TGME49_chrV:2713061-2715476(+) | protein_length=190	4|5	9	4.5	2	4|2	0.01	0.01	0.01	0.01	0.01	-6.16	1.5	0.66
TGME49_248700-t26_1-p1 | transcript=TGME49_248700-t26_1 | gene=TGME49_248700 | organism=Toxoplasma_gondii_ME49 | gene_product=alveolin domain containing intermediate filament IMC12 | transcript_product=alveolin domain containing intermediate filament IMC12	8|8	16	8	2	7|4	0	0	0	0	0	-9.22	1.45	0.73
TGME49_249900-t26_1-p1 | transcript=TGME49_249900-t26_1 | gene=TGME49_249900 | organism=Toxoplasma_gondii_ME49 | gene_product=adenine nucleotide translocator, putative | transcript_product=adenine nucleotide translocator, putative | location=TGME49_chrXII:	9|17	26	13	2	6|4	0.49	0.98	0.49	0.98	0.49	-6.13	2.6	0.19
TGME49_231080-t26_1-p1 | transcript=TGME49_231080-t26_1 | gene=TGME49_231080 | organism=Toxoplasma_gondii_ME49 | gene_product=ribosomal protein RPL38 | transcript_product=ribosomal protein RPL38 | location=TGME49_chrVIII:1230906-1231160(+) | protein_length	3|3	6	3	2	3|3	0	0	0	0	0	-7.61	1	0.79
TGME49_245670-t26_1-p1 | transcript=TGME49_245670-t26_1 | gene=TGME49_245670 | organism=Toxoplasma_gondii_ME49 | gene_product=pyruvate dehydrogenase complex subunit PDH-E1Alpha | transcript_product=pyruvate dehydrogenase complex subunit PDH-E1Alpha | locat	5|8	13	6.5	2	12|7	0	0	0	0	0	-28.52	0.68	0.79
TGME49_223920-t26_1-p1 | transcript=TGME49_223920-t26_1 | gene=TGME49_223920 | organism=Toxoplasma_gondii_ME49 | gene_product=rhoptry neck protein RON3 | transcript_product=rhoptry neck protein RON3 | location=TGME49_chrX:3453595-3464270(+) | protein_lengt	19|22	41	20.5	2	21|8	0	0	0	0	0	-24.52	1.41	0.77
TGME49_212290-t26_1-p1 | transcript=TGME49_212290-t26_1 | gene=TGME49_212290 | organism=Toxoplasma_gondii_ME49 | gene_product=ribosomal protein RPS19 | transcript_product=ribosomal protein RPS19 | location=TGME49_chrX:3940725-3942425(-) | protein_length=31	3|4	7	3.5	2	4|2	0	0	0	0	0	-7.61	1.17	0.7
TGME49_245620-t26_1-p1 | transcript=TGME49_245620-t26_1 | gene=TGME49_245620 | organism=Toxoplasma_gondii_ME49 | gene_product=ribosomal-ubiquitin protein RPS27A | transcript_product=ribosomal-ubiquitin protein RPS27A | location=TGME49_chrXII:2435543-243762	2|2	4	2	2	2|1	0.02	0.02	0.02	0.02	0.02	-3.76	1.33	0.59
TGME49_238010-t26_1-p1 | transcript=TGME49_238010-t26_1 | gene=TGME49_238010 | organism=Toxoplasma_gondii_ME49 | gene_product=ribosomal protein RPL23A | transcript_product=ribosomal protein RPL23A | location=TGME49_chrVI:9653-11746(+) | protein_length=167	8|5	13	6.5	2	2|3	0.36	0.68	0.36	0.68	0.36	-3.06	2.6	0.35
TGME49_217740-t26_1-p1 | transcript=TGME49_217740-t26_1 | gene=TGME49_217740 | organism=Toxoplasma_gondii_ME49 | gene_product=3-ketoacyl-(acyl-carrier-protein) reductase | transcript_product=3-ketoacyl-(acyl-carrier-protein) reductase | location=TGME49_chr	4|11	15	7.5	2	8|5	0	0	0	0	0	-18.82	1.15	0.73
TGME49_262920-t26_1-p1 | transcript=TGME49_262920-t26_1 | gene=TGME49_262920 | organism=Toxoplasma_gondii_ME49 | gene_product=trypsin domain-containing protein | transcript_product=trypsin domain-containing protein | location=TGME49_chrVIIb:922803-931563(+	13|15	28	14	2	12|6	0	0	0	0	0	-14.29	1.56	0.75
TGME49_212260-t26_1-p1 | transcript=TGME49_212260-t26_1 | gene=TGME49_212260 | organism=Toxoplasma_gondii_ME49 | gene_product=Sjogrens syndrome/scleroderma autoantigen 1 (Autoantigen p27) protein | transcript_product=Sjogrens syndrome/scleroderma autoant	6|8	14	7	2	11|10	0	0	0	0	0	-30.52	0.67	0.79
TGME49_250770-t26_1-p1 | transcript=TGME49_250770-t26_1 | gene=TGME49_250770 | organism=Toxoplasma_gondii_ME49 | gene_product=eukaryotic initiation factor-4A, putative | transcript_product=eukaryotic initiation factor-4A, putative | location=TGME49_chrXII:	10|11	21	10.5	2	7|2	0.04	0.06	0.04	0.06	0.04	-3.62	2.33	0.56
TGME49_227810-t26_1-p1 | transcript=TGME49_227810-t26_1 | gene=TGME49_227810 | organism=Toxoplasma_gondii_ME49 | gene_product=rhoptry kinase family protein ROP11 (incomplete catalytic triad) | transcript_product=rhoptry kinase family protein ROP11 (incompl	11|14	25	12.5	2	8|3	0.04	0.07	0.04	0.07	0.04	-5.48	2.27	0.56
TGME49_220110-t26_1-p1 | transcript=TGME49_220110-t26_1 | gene=TGME49_220110 | organism=Toxoplasma_gondii_ME49 | gene_product=hypothetical protein | transcript_product=hypothetical protein | location=TGME49_chrV:132577-142060(-) | protein_length=2521 | seq	1|1	2	1	2	0|0	0	0	0	0	0	0.67	10	0.79
TGME49_289120-t26_1-p1 | transcript=TGME49_289120-t26_1 | gene=TGME49_289120 | organism=Toxoplasma_gondii_ME49 | gene_product=hypothetical protein | transcript_product=hypothetical protein | location=TGME49_chrIX:3002117-3016979(+) | protein_length=2703 |	19|21	40	20	2	0|0	1	1	1	1	1	29.43	200	0
TGME49_220270-t26_1-p1 | transcript=TGME49_220270-t26_1 | gene=TGME49_220270 | organism=Toxoplasma_gondii_ME49 | gene_product=alveolin domain containing intermediate filament IMC6 | transcript_product=alveolin domain containing intermediate filament IMC6 |	6|6	12	6	2	7|4	0	0	0	0	0	-12.07	1.09	0.75
TGME49_262690-t26_1-p1 | transcript=TGME49_262690-t26_1 | gene=TGME49_262690 | organism=Toxoplasma_gondii_ME49 | gene_product=ribosomal protein RPL27 | transcript_product=ribosomal protein RPL27 | location=TGME49_chrVIIb:1080134-1081836(+) | protein_length	4|4	8	4	2	5|3	0	0	0	0	0	-9.69	1	0.79
TGME49_272290-t26_1-p1 | transcript=TGME49_272290-t26_1 | gene=TGME49_272290 | organism=Toxoplasma_gondii_ME49 | gene_product=pyruvate dehydrogenase complex subunit PD-HE1Beta | transcript_product=pyruvate dehydrogenase complex subunit PD-HE1Beta | locatio	7|7	14	7	2	6|5	0	0	0	0	0	-10.63	1.27	0.74
TGME49_234420-t26_1-p1 | transcript=TGME49_234420-t26_1 | gene=TGME49_234420 | organism=Toxoplasma_gondii_ME49 | gene_product=ATPase, AAA family protein | transcript_product=ATPase, AAA family protein | location=TGME49_chrX:4366567-4374032(-) | protein_len	7|10	17	8.5	2	14|6	0	0	0	0	0	-26.3	0.85	0.79
TGME49_230210-t26_1-p1 | transcript=TGME49_230210-t26_1 | gene=TGME49_230210 | organism=Toxoplasma_gondii_ME49 | gene_product=alveolin domain containing intermediate filament IMC10 | transcript_product=alveolin domain containing intermediate filament IMC10	8|9	17	8.5	2	10|4	0	0	0	0	0	-14.08	1.21	0.76
TGME49_209910-t26_1-p1 | transcript=TGME49_209910-t26_1 | gene=TGME49_209910 | organism=Toxoplasma_gondii_ME49 | gene_product=histone H2Bv | transcript_product=histone H2Bv | location=TGME49_chrIb:1546904-1547275(+) | protein_length=123 | sequence_SO=chrom	2|3	5	2.5	2	4|0	0.02	0.03	0.02	0.03	0.02	-4.95	1.25	0.62
TGME49_203310-t26_1-p1 | transcript=TGME49_203310-t26_1 | gene=TGME49_203310 | organism=Toxoplasma_gondii_ME49 | gene_product=dense granule protein GRA7 | transcript_product=dense granule protein GRA7 | location=TGME49_chrVIIa:2604424-2605134(+) | protein_	4|6	10	5	2	6|5	0	0	0	0	0	-15.06	0.91	0.75
TGME49_261570-t26_1-p1 | transcript=TGME49_261570-t26_1 | gene=TGME49_261570 | organism=Toxoplasma_gondii_ME49 | gene_product=ribosomal protein RPL7A | transcript_product=ribosomal protein RPL7A | location=TGME49_chrVIIb:1652920-1655805(+) | protein_length	7|7	14	7	2	2|0	0.9	0.9	0.9	0.9	0.9	2.22	7	0.02
TGME49_315610-t26_1-p1 | transcript=TGME49_315610-t26_1 | gene=TGME49_315610 | organism=Toxoplasma_gondii_ME49 | gene_product=hypothetical protein | transcript_product=hypothetical protein | location=TGME49_chrXI:4855798-4856274(+) | protein_length=158 | s	1|2	3	1.5	2	3|4	0	0	0	0	0	-12.95	0.43	0.79
TGME49_222220-t26_1-p1 | transcript=TGME49_222220-t26_1 | gene=TGME49_222220 | organism=Toxoplasma_gondii_ME49 | gene_product=alveolin domain containing intermediate filament IMC7 | transcript_product=alveolin domain containing intermediate filament IMC7 |	8|7	15	7.5	2	10|8	0	0	0	0	0	-23.05	0.83	0.79
TGME49_263060-t26_1-p1 | transcript=TGME49_263060-t26_1 | gene=TGME49_263060 | organism=Toxoplasma_gondii_ME49 | gene_product=Proteasome/cyclosome repeat-containing protein | transcript_product=Proteasome/cyclosome repeat-containing protein | location=TGME	14|17	31	15.5	2	14|6	0	0	0	0	0	-16.18	1.55	0.76
TGME49_273060-t26_1-p1 | transcript=TGME49_273060-t26_1 | gene=TGME49_273060 | organism=Toxoplasma_gondii_ME49 | gene_product=ribosomal protein S17, putative | transcript_product=ribosomal protein S17, putative | location=TGME49_chrVIII:3691099-3691876(+)	2|4	6	3	2	4|5	0	0	0	0	0	-14.84	0.67	0.79
TGME49_236910-t26_1-p1 | transcript=TGME49_236910-t26_1 | gene=TGME49_236910 | organism=Toxoplasma_gondii_ME49 | gene_product=U2 snRNP auxiliary factor, putative | transcript_product=U2 snRNP auxiliary factor, putative | location=TGME49_chrX:5568747-557001	5|5	10	5	2	3|2	0.04	0.04	0.04	0.04	0.04	-3.06	2	0.55
TGME49_261850-t26_1-p1 | transcript=TGME49_261850-t26_1 | gene=TGME49_261850 | organism=Toxoplasma_gondii_ME49 | gene_product=helicase, putative | transcript_product=helicase, putative | location=TGME49_chrVIIb:1499595-1520360(-) | protein_length=2576 | se	14|11	25	12.5	2	29|28	0	0	0	0	0	-92.15	0.44	0.79
TGME49_279100-t26_1-p1 | transcript=TGME49_279100-t26_1 | gene=TGME49_279100 | organism=Toxoplasma_gondii_ME49 | gene_product=hypothetical protein | transcript_product=hypothetical protein | location=TGME49_chrII:91398-93249(+) | protein_length=435 | seque	6|7	13	6.5	2	6|4	0	0	0	0	0	-10.31	1.3	0.73
TGME49_286600-t26_1-p1 | transcript=TGME49_286600-t26_1 | gene=TGME49_286600 | organism=Toxoplasma_gondii_ME49 | gene_product=hypothetical protein | transcript_product=hypothetical protein | location=TGME49_chrV:1766294-1767971(-) | protein_length=388 | se	9|9	18	9	2	10|8	0	0	0	0	0	-20.06	1	0.79
TGME49_313410-t26_1-p1 | transcript=TGME49_313410-t26_1 | gene=TGME49_313410 | organism=Toxoplasma_gondii_ME49 | gene_product=proteasome 26S regulatory subunit | transcript_product=proteasome 26S regulatory subunit | location=TGME49_chrXI:3350293-3360813(+	13|14	27	13.5	2	12|5	0	0	0	0	0	-12.55	1.59	0.75
TGME49_244560-t26_1-p1 | transcript=TGME49_244560-t26_1 | gene=TGME49_244560 | organism=Toxoplasma_gondii_ME49 | gene_product=heat shock protein 90, putative | transcript_product=heat shock protein 90, putative | location=TGME49_chrVI:3358480-3362144(+) |	6|15	21	10.5	2	14|10	0	0	0	0	0	-36.39	0.88	0.78
TGME49_311430-t26_1-p1 | transcript=TGME49_311430-t26_1 | gene=TGME49_311430 | organism=Toxoplasma_gondii_ME49 | gene_product=fibrillarin | transcript_product=fibrillarin | location=TGME49_chrXI:2068034-2069622(-) | protein_length=304 | sequence_SO=chromos	6|8	14	7	2	5|3	0.01	0.02	0.01	0.02	0.01	-6.82	1.75	0.64
TGME49_262050-t26_1-p1 | transcript=TGME49_262050-t26_1 | gene=TGME49_262050 | organism=Toxoplasma_gondii_ME49 | gene_product=rhoptry kinase family protein ROP39 | transcript_product=rhoptry kinase family protein ROP39 | location=TGME49_chrVIIb:1407193-140	5|5	10	5	2	5|4	0	0	0	0	0	-9.99	1.11	0.74
TGME49_240650-t26_1-p1 | transcript=TGME49_240650-t26_1 | gene=TGME49_240650 | organism=Toxoplasma_gondii_ME49 | gene_product=coatomer protein complex, subunit alpha, putative | transcript_product=coatomer protein complex, subunit alpha, putative | locatio	16|17	33	16.5	2	8|3	0.4	0.49	0.4	0.49	0.4	-0.82	3	0.33
TGME49_269690-t26_1-p1 | transcript=TGME49_269690-t26_1 | gene=TGME49_269690 | organism=Toxoplasma_gondii_ME49 | gene_product=hypothetical protein | transcript_product=hypothetical protein | location=TGME49_chrVIII:5681399-5683996(+) | protein_length=865 |	6|12	18	9	2	14|11	0	0	0	0	0	-38.39	0.72	0.79
TGME49_217890-t26_1-p1 | transcript=TGME49_217890-t26_1 | gene=TGME49_217890 | organism=Toxoplasma_gondii_ME49 | gene_product=alkyl hydroperoxide reductase/ Thiol specific antioxidant/ Mal allergen, putative | transcript_product=alkyl hydroperoxide reducta	6|6	12	6	2	2|2	0.47	0.47	0.47	0.47	0.47	-0.13	3	0.3
TGME49_284540-t26_1-p1 | transcript=TGME49_284540-t26_1 | gene=TGME49_284540 | organism=Toxoplasma_gondii_ME49 | gene_product=ATP synthase F1, delta subunit protein | transcript_product=ATP synthase F1, delta subunit protein | location=TGME49_chrV:2730136-	2|2	4	2	2	2|1	0.02	0.02	0.02	0.02	0.02	-3.76	1.33	0.59
TGME49_218520-t26_1-p1 | transcript=TGME49_218520-t26_1 | gene=TGME49_218520 | organism=Toxoplasma_gondii_ME49 | gene_product=microneme protein MIC6 | transcript_product=microneme protein MIC6 | location=TGME49_chrXII:1478619-1479668(-) | protein_length=34	4|5	9	4.5	2	7|6	0	0	0	0	0	-18.82	0.69	0.79
TGME49_235930-t26_1-p1 | transcript=TGME49_235930-t26_1 | gene=TGME49_235930 | organism=Toxoplasma_gondii_ME49 | gene_product=domain K- type RNA binding proteins family protein | transcript_product=domain K- type RNA binding proteins family protein | locat	10|8	18	9	2	7|5	0	0	0	0	0	-10.96	1.5	0.73
TGME49_221320-t26_1-p1 | transcript=TGME49_221320-t26_1 | gene=TGME49_221320 | organism=Toxoplasma_gondii_ME49 | gene_product=acetyl-CoA carboxylase ACC1 | transcript_product=acetyl-CoA carboxylase ACC1 | location=TGME49_chrII:236225-252286(-) | protein_le	9|14	23	11.5	2	37|20	0	0	0	0	0	-96.29	0.4	0.79
TGME49_235020-t26_1-p1 | transcript=TGME49_235020-t26_1 | gene=TGME49_235020 | organism=Toxoplasma_gondii_ME49 | gene_product=COPI protein, putative | transcript_product=COPI protein, putative | location=TGME49_chrX:4606309-4622702(-) | protein_length=1256	12|16	28	14	2	11|8	0	0	0	0	0	-17.5	1.47	0.75
TGME49_262620-t26_1-p1 | transcript=TGME49_262620-t26_1 | gene=TGME49_262620 | organism=Toxoplasma_gondii_ME49 | gene_product=RNA recognition motif-containing protein | transcript_product=RNA recognition motif-containing protein | location=TGME49_chrVIIb:1	4|7	11	5.5	2	5|5	0	0	0	0	0	-13.2	1.1	0.73
TGME49_286580-t26_1-p1 | transcript=TGME49_286580-t26_1 | gene=TGME49_286580 | organism=Toxoplasma_gondii_ME49 | gene_product=hypothetical protein | transcript_product=hypothetical protein | location=TGME49_chrV:1776249-1779116(-) | protein_length=955 | se	9|12	21	10.5	2	16|7	0	0	0	0	0	-28.53	0.91	0.78
TGME49_261010-t26_1-p1 | transcript=TGME49_261010-t26_1 | gene=TGME49_261010 | organism=Toxoplasma_gondii_ME49 | gene_product=tat-binding family protein, putative | transcript_product=tat-binding family protein, putative | location=TGME49_chrVIIb:1973935-1	9|12	21	10.5	2	6|4	0.05	0.1	0.05	0.1	0.05	-6.13	2.1	0.55
TGME49_271050-t26_1-p1 | transcript=TGME49_271050-t26_1 | gene=TGME49_271050 | organism=Toxoplasma_gondii_ME49 | gene_product=SAG-related sequence SRS34A | transcript_product=SAG-related sequence SRS34A | location=TGME49_chrVIII:4758133-4758696(+) | protei	2|2	4	2	2	3|5	0	0	0	0	0	-12.84	0.5	0.79
TGME49_257680-t26_1-p1 | transcript=TGME49_257680-t26_1 | gene=TGME49_257680 | organism=Toxoplasma_gondii_ME49 | gene_product=myosin light chain MLC1 | transcript_product=myosin light chain MLC1 | location=TGME49_chrVIIb:3911290-3913592(+) | protein_length	3|5	8	4	2	6|2	0	0	0	0	0	-10.88	1	0.72
TGME49_214770-t26_1-p1 | transcript=TGME49_214770-t26_1 | gene=TGME49_214770 | organism=Toxoplasma_gondii_ME49 | gene_product=small GTP binding protein rab1a, putative | transcript_product=small GTP binding protein rab1a, putative | location=TGME49_chrX:64	2|2	4	2	2	1|0	0.42	0.42	0.42	0.42	0.42	-0.34	4	0.3
TGME49_254720-t26_1-p1 | transcript=TGME49_254720-t26_1 | gene=TGME49_254720 | organism=Toxoplasma_gondii_ME49 | gene_product=dense granule protein GRA8 | transcript_product=dense granule protein GRA8 | location=TGME49_chrIII:1904580-1905389(+) | protein_l	2|2	4	2	2	1|2	0.02	0.02	0.02	0.02	0.02	-3.76	1.33	0.59
TGME49_286590-t26_1-p1 | transcript=TGME49_286590-t26_1 | gene=TGME49_286590 | organism=Toxoplasma_gondii_ME49 | gene_product=microtubule associated protein SPM2 | transcript_product=microtubule associated protein SPM2 | location=TGME49_chrV:1770238-177177	2|7	9	4.5	2	7|5	0	0	0	0	0	-20.83	0.75	0.75
TGME49_243920-t26_1-p1 | transcript=TGME49_243920-t26_1 | gene=TGME49_243920 | organism=Toxoplasma_gondii_ME49 | gene_product=DNA replication licensing factor MCM5, putative | transcript_product=DNA replication licensing factor MCM5, putative | location=TG	10|13	23	11.5	2	8|6	0	0	0	0	0	-11.62	1.64	0.72
TGME49_239100-t26_1-p1 | transcript=TGME49_239100-t26_1 | gene=TGME49_239100 | organism=Toxoplasma_gondii_ME49 | gene_product=ribosomal protein RPS7 | transcript_product=ribosomal protein RPS7 | location=TGME49_chrVI:463641-464737(+) | protein_length=196 |	3|9	12	6	2	6|4	0	0	0	0	0	-14.85	1.2	0.7
TGME49_263300-t26_1-p1 | transcript=TGME49_263300-t26_1 | gene=TGME49_263300 | organism=Toxoplasma_gondii_ME49 | gene_product=eukaryotic porin protein | transcript_product=eukaryotic porin protein | location=TGME49_chrVIIb:644388-648112(-) | protein_length	0|2	2	1	2	8|6	0	0	0	0	0	-30.96	0.14	0.79
TGME49_223750-t26_1-p1 | transcript=TGME49_223750-t26_1 | gene=TGME49_223750 | organism=Toxoplasma_gondii_ME49 | gene_product=hypothetical protein | transcript_product=hypothetical protein | location=TGME49_chrX:3614519-3619259(+) | protein_length=681 | se	1|2	3	1.5	2	1|0	0.21	0.42	0.21	0.42	0.21	-1.66	3	0.4
TGME49_207370-t26_1-p1 | transcript=TGME49_207370-t26_1 | gene=TGME49_207370 | organism=Toxoplasma_gondii_ME49 | gene_product=hypothetical protein | transcript_product=hypothetical protein | location=TGME49_chrIb:11951-16550(-) | protein_length=1373 | sequ	9|9	18	9	2	9|5	0	0	0	0	0	-13.06	1.29	0.75
TGME49_300310-t26_1-p1 | transcript=TGME49_300310-t26_1 | gene=TGME49_300310 | organism=Toxoplasma_gondii_ME49 | gene_product=26S proteasome regulatory subunit, S6a family AAA ATpase | transcript_product=26S proteasome regulatory subunit, S6a family AAA AT	7|7	14	7	2	5|3	0	0	0	0	0	-5.44	1.75	0.66
TGME49_231140-t26_1-p1 | transcript=TGME49_231140-t26_1 | gene=TGME49_231140 | organism=Toxoplasma_gondii_ME49 | gene_product=ribosomal protein RPS25 | transcript_product=ribosomal protein RPS25 | location=TGME49_chrVIII:1265081-1266106(+) | protein_length	2|4	6	3	2	2|1	0.14	0.26	0.14	0.26	0.14	-3.76	2	0.47
TGME49_262380-t26_1-p1 | transcript=TGME49_262380-t26_1 | gene=TGME49_262380 | organism=Toxoplasma_gondii_ME49 | gene_product=elongation factor Tu, putative | transcript_product=elongation factor Tu, putative | location=TGME49_chrVIIb:1315955-1319614(-) |	8|7	15	7.5	2	4|0	0.59	0.65	0.59	0.65	0.59	0.13	3.75	0.08
TGME49_229950-t26_1-p1 | transcript=TGME49_229950-t26_1 | gene=TGME49_229950 | organism=Toxoplasma_gondii_ME49 | gene_product=26S proteasome regulatory subunit 6b, putative | transcript_product=26S proteasome regulatory subunit 6b, putative | location=TGME	9|11	20	10	2	7|4	0	0.01	0	0.01	0	-7.84	1.82	0.67
TGME49_310460-t26_1-p1 | transcript=TGME49_310460-t26_1 | gene=TGME49_310460 | organism=Toxoplasma_gondii_ME49 | gene_product=Rab6 | transcript_product=Rab6 | location=TGME49_chrXI:1368279-1373252(+) | protein_length=209 | sequence_SO=chromosome | SO=prote	1|1	2	1	2	0|0	0	0	0	0	0	0.67	10	0.79
TGME49_295125-t26_1-p1 | transcript=TGME49_295125-t26_1 | gene=TGME49_295125 | organism=Toxoplasma_gondii_ME49 | gene_product=rhoptry protein ROP4 | transcript_product=rhoptry protein ROP4 | location=TGME49_chrIa:1413184-1414491(-) | protein_length=382 | s	6|8	14	7	2	11|4	0	0	0	0	0	-18.73	0.93	0.76
TGME49_266990-t26_1-p1 | transcript=TGME49_266990-t26_1 | gene=TGME49_266990 | organism=Toxoplasma_gondii_ME49 | gene_product=beta-COP | transcript_product=beta-COP | location=TGME49_chrIX:851634-862137(+) | protein_length=1103 | sequence_SO=chromosome | S	14|11	25	12.5	2	5|4	0.5	0.87	0.5	0.87	0.5	-1.84	2.78	0.12
TGME49_207920-t26_1-p1 | transcript=TGME49_207920-t26_1 | gene=TGME49_207920 | organism=Toxoplasma_gondii_ME49 | gene_product=hypothetical protein | transcript_product=hypothetical protein | location=TGME49_chrIb:438130-442091(+) | protein_length=726 | seq	0|1	1	0.5	2	10|8	0	0	0	0	0	-39.84	0.06	0.79
TGME49_308860-t26_1-p1 | transcript=TGME49_308860-t26_1 | gene=TGME49_308860 | organism=Toxoplasma_gondii_ME49 | gene_product=hypothetical protein | transcript_product=hypothetical protein | location=TGME49_chrXI:304612-308195(-) | protein_length=654 | seq	7|7	14	7	2	2|1	0.92	0.92	0.92	0.92	0.92	2.48	4.67	0.01
TGME49_224850-t26_1-p1 | transcript=TGME49_224850-t26_1 | gene=TGME49_224850 | organism=Toxoplasma_gondii_ME49 | gene_product=polyadenylate binding protein, putative | transcript_product=polyadenylate binding protein, putative | location=TGME49_chrX:277632	3|2	5	2.5	2	11|6	0	0	0	0	0	-31.16	0.29	0.79
TGME49_267080-t26_1-p1 | transcript=TGME49_267080-t26_1 | gene=TGME49_267080 | organism=Toxoplasma_gondii_ME49 | gene_product=26S protease regulatory subunit 4, putative | transcript_product=26S protease regulatory subunit 4, putative | location=TGME49_chr	7|8	15	7.5	2	7|5	0	0	0	0	0	-12.39	1.25	0.74
TGME49_227280-t26_1-p1 | transcript=TGME49_227280-t26_1 | gene=TGME49_227280 | organism=Toxoplasma_gondii_ME49 | gene_product=dense granule protein GRA3 | transcript_product=dense granule protein GRA3 | location=TGME49_chrX:1049243-1049905(-) | protein_len	1|3	4	2	2	3|3	0	0	0	0	0	-10.87	0.67	0.79
TGME49_236540-t26_1-p1 | transcript=TGME49_236540-t26_1 | gene=TGME49_236540 | organism=Toxoplasma_gondii_ME49 | gene_product=RNA recognition motif-containing protein | transcript_product=RNA recognition motif-containing protein | location=TGME49_chrX:5410	5|8	13	6.5	2	10|8	0	0	0	0	0	-26.57	0.72	0.79
TGME49_259010-t26_1-p1 | transcript=TGME49_259010-t26_1 | gene=TGME49_259010 | organism=Toxoplasma_gondii_ME49 | gene_product=vacuolar ATP synthase subunit d, putative | transcript_product=vacuolar ATP synthase subunit d, putative | location=TGME49_chrVIIb	7|10	17	8.5	2	4|4	0.09	0.18	0.09	0.18	0.09	-5.44	2.12	0.49
TGME49_247550-t26_1-p1 | transcript=TGME49_247550-t26_1 | gene=TGME49_247550 | organism=Toxoplasma_gondii_ME49 | gene_product=heat shock protein HSP60 | transcript_product=heat shock protein HSP60 | location=TGME49_chrXII:3410667-3414639(-) | protein_lengt	7|9	16	8	2	9|5	0	0	0	0	0	-15.95	1.14	0.76
TGME49_293590-t26_1-p1 | transcript=TGME49_293590-t26_1 | gene=TGME49_293590 | organism=Toxoplasma_gondii_ME49 | gene_product=3-oxoacyl-acyl-carrier protein synthase I/II, putative | transcript_product=3-oxoacyl-acyl-carrier protein synthase I/II, putative	5|4	9	4.5	2	10|5	0	0	0	0	0	-22.54	0.6	0.79
TGME49_212310-t26_1-p1 | transcript=TGME49_212310-t26_1 | gene=TGME49_212310 | organism=Toxoplasma_gondii_ME49 | gene_product=vacuolar ATP synthetase | transcript_product=vacuolar ATP synthetase | location=TGME49_chrX:3925691-3928163(-) | protein_length=15	1|1	2	1	2	1|1	0	0	0	0	0	-3.46	1	0.79
TGME49_277500-t26_1-p1 | transcript=TGME49_277500-t26_1 | gene=TGME49_277500 | organism=Toxoplasma_gondii_ME49 | gene_product=26S proteasome regulatory subunit 7, putative | transcript_product=26S proteasome regulatory subunit 7, putative | location=TGME49	8|11	19	9.5	2	10|2	0	0	0	0	0	-10.28	1.58	0.71
TGME49_205470-t26_1-p1 | transcript=TGME49_205470-t26_1 | gene=TGME49_205470 | organism=Toxoplasma_gondii_ME49 | gene_product=translation elongation factor 2 family protein, putative | transcript_product=translation elongation factor 2 family protein, puta	5|13	18	9	2	3|3	0.5	0.99	0.5	0.99	0.5	-4.76	3	0.13
TGME49_308840-t26_1-p1 | transcript=TGME49_308840-t26_1 | gene=TGME49_308840 | organism=Toxoplasma_gondii_ME49 | gene_product=SAG-related sequence SRS51 | transcript_product=SAG-related sequence SRS51 | location=TGME49_chrXI:294822-296797(+) | protein_leng	1|1	2	1	2	4|3	0	0	0	0	0	-12.95	0.29	0.79
TGME49_292220-t26_1-p1 | transcript=TGME49_292220-t26_1 | gene=TGME49_292220 | organism=Toxoplasma_gondii_ME49 | gene_product=PCI domain-containing protein | transcript_product=PCI domain-containing protein | location=TGME49_chrIX:4617149-4624014(+) | prot	9|8	17	8.5	2	9|6	0	0	0	0	0	-16.22	1.13	0.76
TGME49_286630-t26_1-p1 | transcript=TGME49_286630-t26_1 | gene=TGME49_286630 | organism=Toxoplasma_gondii_ME49 | gene_product=redoxin domain-containing protein | transcript_product=redoxin domain-containing protein | location=TGME49_chrV:1751790-1752668(+)	4|6	10	5	2	8|5	0	0	0	0	0	-18.82	0.77	0.79
TGME49_288380-t26_1-p1 | transcript=TGME49_288380-t26_1 | gene=TGME49_288380 | organism=Toxoplasma_gondii_ME49 | gene_product=heat shock protein HSP90 | transcript_product=heat shock protein HSP90 | location=TGME49_chrIX:2483404-2487798(+) | protein_length	3|6	9	4.5	2	6|9	0	0	0	0	0	-24.72	0.6	0.79
TGME49_256770-t26_1-p1 | transcript=TGME49_256770-t26_1 | gene=TGME49_256770 | organism=Toxoplasma_gondii_ME49 | gene_product=eukaryotic translation initiation factor 4A, isoform 3, putative | transcript_product=eukaryotic translation initiation factor 4A,	2|3	5	2.5	2	10|8	0	0	0	0	0	-33.33	0.28	0.79
TGME49_210370-t26_1-p1 | transcript=TGME49_210370-t26_1 | gene=TGME49_210370 | organism=Toxoplasma_gondii_ME49 | gene_product=hypothetical protein | transcript_product=hypothetical protein | location=TGME49_chrIX:4841495-4842934(-) | protein_length=479 | s	5|7	12	6	2	5|3	0	0	0	0	0	-8.24	1.5	0.68
TGME49_237140-t26_1-p1 | transcript=TGME49_237140-t26_1 | gene=TGME49_237140 | organism=Toxoplasma_gondii_ME49 | gene_product=ethylene inducible protein, putative | transcript_product=ethylene inducible protein, putative | location=TGME49_chrX:5736518-5740	6|6	12	6	2	1|0	0.99	0.99	0.99	0.99	0.99	5.27	12	0
TGME49_271970-t26_1-p1 | transcript=TGME49_271970-t26_1 | gene=TGME49_271970 | organism=Toxoplasma_gondii_ME49 | gene_product=glideosome-associated protein with multiple-membrane spans GAPM3 | transcript_product=glideosome-associated protein with multiple-	1|4	5	2.5	2	2|2	0.03	0.06	0.03	0.06	0.03	-6.96	1.25	0.57
TGME49_232180-t26_1-p1 | transcript=TGME49_232180-t26_1 | gene=TGME49_232180 | organism=Toxoplasma_gondii_ME49 | gene_product=UBA/TS-N domain-containing protein | transcript_product=UBA/TS-N domain-containing protein | location=TGME49_chrVIII:1918534-19291	0|0	0	0	2	19|12	0	0	0	0	0	-68.72	0	0.79
TGME49_293360-t26_1-p1 | transcript=TGME49_293360-t26_1 | gene=TGME49_293360 | organism=Toxoplasma_gondii_ME49 | gene_product=hypothetical protein | transcript_product=hypothetical protein | location=TGME49_chrIa:277731-278810(-) | protein_length=243 | seq	5|5	10	5	2	3|2	0.04	0.04	0.04	0.04	0.04	-3.06	2	0.55
TGME49_320210-t26_1-p1 | transcript=TGME49_320210-t26_1 | gene=TGME49_320210 | organism=Toxoplasma_gondii_ME49 | gene_product=WD domain, G-beta repeat domain containing protein | transcript_product=WD domain, G-beta repeat domain containing protein | locat	4|2	6	3	2	12|8	0	0	0	0	0	-37.57	0.3	0.79
TGME49_312050-t26_1-p1 | transcript=TGME49_312050-t26_1 | gene=TGME49_312050 | organism=Toxoplasma_gondii_ME49 | gene_product=small GTPase Rab2, putative | transcript_product=small GTPase Rab2, putative | location=TGME49_chrXI:2396761-2401237(+) | protein_	4|3	7	3.5	2	4|2	0	0	0	0	0	-7.61	1.17	0.7
TGME49_246550-t26_1-p1 | transcript=TGME49_246550-t26_1 | gene=TGME49_246550 | organism=Toxoplasma_gondii_ME49 | gene_product=aspartyl protease ASP3 | transcript_product=aspartyl protease ASP3 | location=TGME49_chrXII:2846241-2851522(+) | protein_length=64	5|4	9	4.5	2	6|5	0	0	0	0	0	-15.06	0.82	0.79
TGME49_239330-t26_1-p1 | transcript=TGME49_239330-t26_1 | gene=TGME49_239330 | organism=Toxoplasma_gondii_ME49 | gene_product=ribosomal protein RPL37 | transcript_product=ribosomal protein RPL37 | location=TGME49_chrVI:551539-553786(+) | protein_length=98	1|2	3	1.5	2	1|2	0.01	0.02	0.01	0.02	0.01	-5.26	1	0.63
TGME49_310780-t26_1-p1 | transcript=TGME49_310780-t26_1 | gene=TGME49_310780 | organism=Toxoplasma_gondii_ME49 | gene_product=dense granule protein GRA4 | transcript_product=dense granule protein GRA4 | location=TGME49_chrXI:1589170-1590207(-) | protein_le	3|2	5	2.5	2	3|2	0	0	0	0	0	-7.32	1	0.69
TGME49_226710-t26_1-p1 | transcript=TGME49_226710-t26_1 | gene=TGME49_226710 | organism=Toxoplasma_gondii_ME49 | gene_product=hypothetical protein | transcript_product=hypothetical protein | location=TGME49_chrX:1416134-1419546(-) | protein_length=297 | se	2|4	6	3	2	4|3	0	0	0	0	0	-10.97	0.86	0.72
TGME49_226860-t26_1-p1 | transcript=TGME49_226860-t26_1 | gene=TGME49_226860 | organism=Toxoplasma_gondii_ME49 | gene_product=SAG-related sequence SRS67 | transcript_product=SAG-related sequence SRS67 | location=TGME49_chrX:1285111-1285743(-) | protein_len	3|2	5	2.5	2	4|1	0	0	0	0	0	-7.18	1	0.68
TGME49_261210-t26_1-p1 | transcript=TGME49_261210-t26_1 | gene=TGME49_261210 | organism=Toxoplasma_gondii_ME49 | gene_product=26s proteasome subunit p55, putative | transcript_product=26s proteasome subunit p55, putative | location=TGME49_chrVIIb:1830929-1	9|9	18	9	2	4|2	0.6	0.6	0.6	0.6	0.6	0.43	3	0.07
TGME49_202200-t26_1-p1 | transcript=TGME49_202200-t26_1 | gene=TGME49_202200 | organism=Toxoplasma_gondii_ME49 | gene_product=hypothetical protein | transcript_product=hypothetical protein | location=TGME49_chrVIIa:3522799-3526928(-) | protein_length=793 |	4|10	14	7	2	6|1	0.13	0.25	0.13	0.25	0.13	-7.36	2	0.48
TGME49_318510-t26_1-p1 | transcript=TGME49_318510-t26_1 | gene=TGME49_318510 | organism=Toxoplasma_gondii_ME49 | gene_product=N-ethylmaleimide-sensitive fusion protein, putative | transcript_product=N-ethylmaleimide-sensitive fusion protein, putative | loc	8|9	17	8.5	2	12|7	0	0	0	0	0	-23.29	0.89	0.79
TGME49_216860-t26_1-p1 | transcript=TGME49_216860-t26_1 | gene=TGME49_216860 | organism=Toxoplasma_gondii_ME49 | gene_product=DEAD (Asp-Glu-Ala-Asp) box polypeptide DDX39 | transcript_product=DEAD (Asp-Glu-Ala-Asp) box polypeptide DDX39 | location=TGME49_c	4|7	11	5.5	2	3|3	0.06	0.11	0.06	0.11	0.06	-6.16	1.83	0.54
TGME49_222180-t26_1-p1 | transcript=TGME49_222180-t26_1 | gene=TGME49_222180 | organism=Toxoplasma_gondii_ME49 | gene_product=hypothetical protein | transcript_product=hypothetical protein | location=TGME49_chrII:933700-934302(-) | protein_length=200 | seq	4|4	8	4	2	2|0	0.56	0.56	0.56	0.56	0.56	0.23	4	0.11
TGME49_228210-t26_1-p1 | transcript=TGME49_228210-t26_1 | gene=TGME49_228210 | organism=Toxoplasma_gondii_ME49 | gene_product=26S proteasome regulatory subunit | transcript_product=26S proteasome regulatory subunit | location=TGME49_chrX:486775-493321(-) |	6|9	15	7.5	2	5|1	0.2	0.36	0.2	0.36	0.2	-3.32	2.5	0.45
TGME49_275690-t26_1-p1 | transcript=TGME49_275690-t26_1 | gene=TGME49_275690 | organism=Toxoplasma_gondii_ME49 | gene_product=ClpB, putative | transcript_product=ClpB, putative | location=TGME49_chrIII:268477-279998(+) | protein_length=1022 | sequence_SO=c	1|3	4	2	2	18|13	0	0	0	0	0	-64.69	0.13	0.79
TGME49_223940-t26_1-p1 | transcript=TGME49_223940-t26_1 | gene=TGME49_223940 | organism=Toxoplasma_gondii_ME49 | gene_product=GAP45 | transcript_product=GAP45 | location=TGME49_chrX:3440920-3441657(-) | protein_length=245 | sequence_SO=chromosome | SO=prot	2|2	4	2	2	6|2	0	0	0	0	0	-12.6	0.5	0.79
TGME49_220950-t26_1-p1 | transcript=TGME49_220950-t26_1 | gene=TGME49_220950 | organism=Toxoplasma_gondii_ME49 | gene_product=hypothetical protein | transcript_product=hypothetical protein | location=TGME49_chrII:86643-88946(+) | protein_length=363 | seque	2|2	4	2	2	2|1	0.02	0.02	0.02	0.02	0.02	-3.76	1.33	0.59
TGME49_258090-t26_1-p1 | transcript=TGME49_258090-t26_1 | gene=TGME49_258090 | organism=Toxoplasma_gondii_ME49 | gene_product=hypothetical protein | transcript_product=hypothetical protein | location=TGME49_chrVIIb:3578545-3587693(-) | protein_length=954 |	0|2	2	1	2	1|1	0.06	0.12	0.06	0.12	0.06	-4.87	1	0.52
TGME49_257530-t26_1-p1 | transcript=TGME49_257530-t26_1 | gene=TGME49_257530 | organism=Toxoplasma_gondii_ME49 | gene_product=transporter, major facilitator family protein | transcript_product=transporter, major facilitator family protein | location=TGME49	3|3	6	3	2	7|4	0	0	0	0	0	-16.81	0.55	0.79
TGME49_219270-t26_1-p1 | transcript=TGME49_219270-t26_1 | gene=TGME49_219270 | organism=Toxoplasma_gondii_ME49 | gene_product=multi-pass transmembrane protein | transcript_product=multi-pass transmembrane protein | location=TGME49_chrXII:1010292-1011861(+)	1|2	3	1.5	2	3|1	0	0	0	0	0	-6.96	0.75	0.79
TGME49_214970-t26_1-p1 | transcript=TGME49_214970-t26_1 | gene=TGME49_214970 | organism=Toxoplasma_gondii_ME49 | gene_product=DNA replication licensing factor, putative | transcript_product=DNA replication licensing factor, putative | location=TGME49_chrX:	6|13	19	9.5	2	7|6	0	0	0	0	0	-15.6	1.46	0.69
TGME49_305980-t26_1-p1 | transcript=TGME49_305980-t26_1 | gene=TGME49_305980 | organism=Toxoplasma_gondii_ME49 | gene_product=pyruvate dehydrogenase complex subunit PDH-E3I | transcript_product=pyruvate dehydrogenase complex subunit PDH-E3I | location=TGME	2|3	5	2.5	2	10|6	0	0	0	0	0	-29.12	0.31	0.79
TGME49_253370-t26_1-p1 | transcript=TGME49_253370-t26_1 | gene=TGME49_253370 | organism=Toxoplasma_gondii_ME49 | gene_product=hypothetical protein | transcript_product=hypothetical protein | location=TGME49_chrIII:880824-903021(+) | protein_length=1981 | s	12|10	22	11	2	19|8	0	0	0	0	0	-34.17	0.81	0.79
TGME49_222270-t26_1-p1 | transcript=TGME49_222270-t26_1 | gene=TGME49_222270 | organism=Toxoplasma_gondii_ME49 | gene_product=hypothetical protein | transcript_product=hypothetical protein | location=TGME49_chrII:1005482-1008032(+) | protein_length=387 | s	4|3	7	3.5	2	4|4	0	0	0	0	0	-11.12	0.88	0.79
TGME49_276140-t26_1-p1 | transcript=TGME49_276140-t26_1 | gene=TGME49_276140 | organism=Toxoplasma_gondii_ME49 | gene_product=ADP ribosylation factor ARF1 | transcript_product=ADP ribosylation factor ARF1 | location=TGME49_chrIII:120193-123713(-) | protein	3|3	6	3	2	3|2	0	0	0	0	0	-5.84	1.2	0.67
TGME49_312270-t26_1-p1 | transcript=TGME49_312270-t26_1 | gene=TGME49_312270 | organism=Toxoplasma_gondii_ME49 | gene_product=rhoptry protein ROP13 | transcript_product=rhoptry protein ROP13 | location=TGME49_chrXI:2556369-2557571(-) | protein_length=400 |	3|4	7	3.5	2	2|3	0.01	0.01	0.01	0.01	0.01	-5.84	1.4	0.65
TGME49_228470-t26_1-p1 | transcript=TGME49_228470-t26_1 | gene=TGME49_228470 | organism=Toxoplasma_gondii_ME49 | gene_product=ribosomal protein RPL15 | transcript_product=ribosomal protein RPL15 | location=TGME49_chrX:295200-297430(+) | protein_length=205	3|2	5	2.5	2	2|1	0.05	0.09	0.05	0.09	0.05	-3.76	1.67	0.54
TGME49_216630-t26_1-p1 | transcript=TGME49_216630-t26_1 | gene=TGME49_216630 | organism=Toxoplasma_gondii_ME49 | gene_product=trigger factor protein, putative | transcript_product=trigger factor protein, putative | location=TGME49_chrXI:5993493-6002704(-)	1|1	2	1	2	0|0	0	0	0	0	0	0.67	10	0.79
TGME49_270510-t26_1-p1 | transcript=TGME49_270510-t26_1 | gene=TGME49_270510 | organism=Toxoplasma_gondii_ME49 | gene_product=asparaginyl-tRNA synthetase (NOB+tRNA synthase) | transcript_product=asparaginyl-tRNA synthetase (NOB+tRNA synthase) | location=TG	3|6	9	4.5	2	5|7	0	0	0	0	0	-18.72	0.75	0.79
TGME49_253900-t26_1-p1 | transcript=TGME49_253900-t26_1 | gene=TGME49_253900 | organism=Toxoplasma_gondii_ME49 | gene_product=parasite porphobilinogen synthase PBGS | transcript_product=parasite porphobilinogen synthase PBGS | location=TGME49_chrIII:128483	3|7	10	5	2	8|6	0	0	0	0	0	-22.69	0.71	0.79
TGME49_223960-t26_1-p1 | transcript=TGME49_223960-t26_1 | gene=TGME49_223960 | organism=Toxoplasma_gondii_ME49 | gene_product=ubiquitin interaction motif family protein | transcript_product=ubiquitin interaction motif family protein | location=TGME49_chrX:	4|7	11	5.5	2	6|3	0	0	0	0	0	-11.46	1.22	0.71
TGME49_215775-t26_1-p1 | transcript=TGME49_215775-t26_1 | gene=TGME49_215775 | organism=Toxoplasma_gondii_ME49 | gene_product=rhoptry protein ROP8 | transcript_product=rhoptry protein ROP8 | location=TGME49_chrX:7152824-7154551(+) | protein_length=575 | se	4|7	11	5.5	2	3|2	0.2	0.38	0.2	0.38	0.2	-4.42	2.2	0.44
TGME49_227970-t26_1-p1 | transcript=TGME49_227970-t26_1 | gene=TGME49_227970 | organism=Toxoplasma_gondii_ME49 | gene_product=histone family DNA-binding protein | transcript_product=histone family DNA-binding protein | location=TGME49_chrX:700161-701425(+)	2|4	6	3	2	5|4	0	0	0	0	0	-14.84	0.67	0.79
TGME49_273410-t26_1-p1 | transcript=TGME49_273410-t26_1 | gene=TGME49_273410 | organism=Toxoplasma_gondii_ME49 | gene_product=tyrosine-tRNA ligase | transcript_product=tyrosine-tRNA ligase | location=TGME49_chrVIII:3521323-3526030(+) | protein_length=1251	1|1	2	1	2	1|1	0	0	0	0	0	-3.46	1	0.79
TGME49_235160-t26_1-p1 | transcript=TGME49_235160-t26_1 | gene=TGME49_235160 | organism=Toxoplasma_gondii_ME49 | gene_product=hypothetical protein | transcript_product=hypothetical protein | location=TGME49_chrX:4657485-4670523(-) | protein_length=1547 | s	1|1	2	1	2	2|0	0	0	0	0	0	-3.22	1	0.79
TGME49_215470-t26_1-p1 | transcript=TGME49_215470-t26_1 | gene=TGME49_215470 | organism=Toxoplasma_gondii_ME49 | gene_product=ribosomal protein RPL10A | transcript_product=ribosomal protein RPL10A | location=TGME49_chrX:6973901-6975798(+) | protein_length=	3|4	7	3.5	2	5|0	0.01	0.02	0.01	0.02	0.01	-5.09	1.4	0.62
TGME49_217570-t26_1-p1 | transcript=TGME49_217570-t26_1 | gene=TGME49_217570 | organism=Toxoplasma_gondii_ME49 | gene_product=ribosomal protein RPS27 | transcript_product=ribosomal protein RPS27 | location=TGME49_chrXII:1912822-1914629(+) | protein_length=	2|2	4	2	2	2|2	0	0	0	0	0	-5.54	1	0.79
TGME49_223050-t26_1-p1 | transcript=TGME49_223050-t26_1 | gene=TGME49_223050 | organism=Toxoplasma_gondii_ME49 | gene_product=ribosomal protein RPS20 | transcript_product=ribosomal protein RPS20 | location=TGME49_chrII:1385210-1387050(+) | protein_length=2	1|3	4	2	2	2|3	0	0	0	0	0	-8.97	0.8	0.69
TGME49_216880-t26_1-p1 | transcript=TGME49_216880-t26_1 | gene=TGME49_216880 | organism=Toxoplasma_gondii_ME49 | gene_product=guanine nucleotide-binding protein | transcript_product=guanine nucleotide-binding protein | location=TGME49_chrXI:5816270-5819864	3|7	10	5	2	4|3	0.01	0.02	0.01	0.02	0.01	-9.39	1.43	0.63
TGME49_219800-t26_1-p1 | transcript=TGME49_219800-t26_1 | gene=TGME49_219800 | organism=Toxoplasma_gondii_ME49 | gene_product=vacuolar ATP synthase subunit b, putative | transcript_product=vacuolar ATP synthase subunit b, putative | location=TGME49_chrXII:	4|8	12	6	2	10|4	0	0	0	0	0	-20.34	0.86	0.76
TGME49_232730-t26_1-p1 | transcript=TGME49_232730-t26_1 | gene=TGME49_232730 | organism=Toxoplasma_gondii_ME49 | gene_product=acyl-CoA:diacylglycerol acyltransferase 1-related enzyme | transcript_product=acyl-CoA:diacylglycerol acyltransferase 1-related en	0|0	0	0	2	9|4	0	0	0	0	0	-28.58	0	0.79
TGME49_227960-t26_1-p1 | transcript=TGME49_227960-t26_1 | gene=TGME49_227960 | organism=Toxoplasma_gondii_ME49 | gene_product=PCI domain-containing protein | transcript_product=PCI domain-containing protein | location=TGME49_chrX:703057-705828(-) | protein	3|5	8	4	2	4|1	0.03	0.05	0.03	0.05	0.03	-5.64	1.6	0.58
TGME49_221380-t26_1-p1 | transcript=TGME49_221380-t26_1 | gene=TGME49_221380 | organism=Toxoplasma_gondii_ME49 | gene_product=alba 1 | transcript_product=alba 1 | location=TGME49_chrII:298565-299912(-) | protein_length=247 | sequence_SO=chromosome | SO=pro	2|2	4	2	2	1|2	0.02	0.02	0.02	0.02	0.02	-3.76	1.33	0.59
TGME49_301410-t26_1-p1 | transcript=TGME49_301410-t26_1 | gene=TGME49_301410 | organism=Toxoplasma_gondii_ME49 | gene_product=hypothetical protein | transcript_product=hypothetical protein | location=TGME49_chrIV:2458925-2464407(+) | protein_length=1033 |	0|0	0	0	2	16|13	0	0	0	0	0	-64.37	0	0.79
TGME49_288860-t26_1-p1 | transcript=TGME49_288860-t26_1 | gene=TGME49_288860 | organism=Toxoplasma_gondii_ME49 | gene_product=RuvB family 2 protein | transcript_product=RuvB family 2 protein | location=TGME49_chrIX:2777345-2784866(-) | protein_length=508 |	5|8	13	6.5	2	8|6	0	0	0	0	0	-18.94	0.93	0.76
TGME49_233480-t26_1-p1 | transcript=TGME49_233480-t26_1 | gene=TGME49_233480 | organism=Toxoplasma_gondii_ME49 | gene_product=SAG-related sequence SRS29C | transcript_product=SAG-related sequence SRS29C | location=TGME49_chrVIII:2671322-2672440(+) | protei	2|3	5	2.5	2	4|4	0	0	0	0	0	-12.84	0.62	0.79
TGME49_229480-t26_1-p1 | transcript=TGME49_229480-t26_1 | gene=TGME49_229480 | organism=Toxoplasma_gondii_ME49 | gene_product=calcium binding protein precursor, putative | transcript_product=calcium binding protein precursor, putative | location=TGME49_chr	2|5	7	3.5	2	2|1	0.29	0.55	0.29	0.55	0.29	-3.76	2.33	0.36
TGME49_250710-t26_1-p1 | transcript=TGME49_250710-t26_1 | gene=TGME49_250710 | organism=Toxoplasma_gondii_ME49 | gene_product=microneme protein MIC10 | transcript_product=microneme protein MIC10 | location=TGME49_chrXII:5143982-5144578(+) | protein_length=	2|3	5	2.5	2	4|1	0	0	0	0	0	-7.18	1	0.68
TGME49_250830-t26_1-p1 | transcript=TGME49_250830-t26_1 | gene=TGME49_250830 | organism=Toxoplasma_gondii_ME49 | gene_product=SAC3/GANP family protein | transcript_product=SAC3/GANP family protein | location=TGME49_chrXII:5251921-5255921(+) | protein_lengt	6|5	11	5.5	2	4|2	0.02	0.03	0.02	0.03	0.02	-4.76	1.83	0.6
TGME49_297110-t26_1-p1 | transcript=TGME49_297110-t26_1 | gene=TGME49_297110 | organism=Toxoplasma_gondii_ME49 | gene_product=kinesin motor domain-containing protein | transcript_product=kinesin motor domain-containing protein | location=TGME49_chrII:15340	5|4	9	4.5	2	10|4	0	0	0	0	0	-20.34	0.64	0.79
TGME49_211680-t26_1-p1 | transcript=TGME49_211680-t26_1 | gene=TGME49_211680 | organism=Toxoplasma_gondii_ME49 | gene_product=protein disulfide isomerase | transcript_product=protein disulfide isomerase | location=TGME49_chrIV:1626551-1628375(+) | protein_	0|8	8	4	2	9|4	0	0	0	0	0	-28.58	0.62	0.76
TGME49_232130-t26_1-p1 | transcript=TGME49_232130-t26_1 | gene=TGME49_232130 | organism=Toxoplasma_gondii_ME49 | gene_product=hypothetical protein | transcript_product=hypothetical protein | location=TGME49_chrVIII:1881330-1883888(+) | protein_length=446 |	3|2	5	2.5	2	7|5	0	0	0	0	0	-20.83	0.42	0.79
TGME49_248880-t26_1-p1 | transcript=TGME49_248880-t26_1 | gene=TGME49_248880 | organism=Toxoplasma_gondii_ME49 | gene_product=GTPase RAB7 | transcript_product=GTPase RAB7 | location=TGME49_chrXII:4237138-4242327(-) | protein_length=432 | sequence_SO=chromo	3|3	6	3	2	0|0	0.99	0.99	0.99	0.99	0.99	4.55	30	0
TGME49_218410-t26_1-p1 | transcript=TGME49_218410-t26_1 | gene=TGME49_218410 | organism=Toxoplasma_gondii_ME49 | gene_product=ribosomal protein RPP0 | transcript_product=ribosomal protein RPP0 | location=TGME49_chrXII:1531423-1532964(+) | protein_length=31	4|4	8	4	2	1|2	0.26	0.26	0.26	0.26	0.26	-1.04	2.67	0.37
TGME49_277270-t26_1-p1 | transcript=TGME49_277270-t26_1 | gene=TGME49_277270 | organism=Toxoplasma_gondii_ME49 | gene_product=NTPase II | transcript_product=NTPase II | location=TGME49_chrXII:6690019-6694742(-) | protein_length=333 | sequence_SO=chromosome	3|4	7	3.5	2	5|3	0	0	0	0	0	-11.12	0.88	0.79
TGME49_245490-t26_1-p1 | transcript=TGME49_245490-t26_1 | gene=TGME49_245490 | organism=Toxoplasma_gondii_ME49 | gene_product=microneme protein MIC8 | transcript_product=microneme protein MIC8 | location=TGME49_chrXII:2306394-2308448(+) | protein_length=68	3|4	7	3.5	2	14|0	0	0	0	0	0	-21.47	0.5	0.79
TGME49_310010-t26_1-p1 | transcript=TGME49_310010-t26_1 | gene=TGME49_310010 | organism=Toxoplasma_gondii_ME49 | gene_product=rhoptry neck protein RON1 | transcript_product=rhoptry neck protein RON1 | location=TGME49_chrXI:1006816-1012072(+) | protein_leng	7|4	11	5.5	2	7|2	0	0	0	0	0	-11.1	1.22	0.71
TGME49_227620-t26_1-p1 | transcript=TGME49_227620-t26_1 | gene=TGME49_227620 | organism=Toxoplasma_gondii_ME49 | gene_product=dense granule protein GRA2 | transcript_product=dense granule protein GRA2 | location=TGME49_chrX:870576-871374(-) | protein_lengt	1|3	4	2	2	3|4	0	0	0	0	0	-12.95	0.57	0.79
TGME49_258470-t26_1-p1 | transcript=TGME49_258470-t26_1 | gene=TGME49_258470 | organism=Toxoplasma_gondii_ME49 | gene_product=hypothetical protein | transcript_product=hypothetical protein | location=TGME49_chrVIIb:3404561-3406033(+) | protein_length=284 |	3|4	7	3.5	2	5|2	0	0	0	0	0	-9.37	1	0.72
TGME49_319850-t26_1-p1 | transcript=TGME49_319850-t26_1 | gene=TGME49_319850 | organism=Toxoplasma_gondii_ME49 | gene_product=splicing factor U2AF family SnRNP auxilary factor large subunit, RRM domain-containing protein | transcript_product=splicing facto	3|5	8	4	2	10|3	0	0	0	0	0	-20.21	0.62	0.79
TGME49_254880-t26_1-p1 | transcript=TGME49_254880-t26_1 | gene=TGME49_254880 | organism=Toxoplasma_gondii_ME49 | gene_product=Alpha-galactosidase | transcript_product=Alpha-galactosidase | location=TGME49_chrIII:2003160-2010880(+) | protein_length=747 | se	6|8	14	7	2	7|4	0	0	0	0	0	-12.07	1.27	0.73
TGME49_219860-t26_1-p1 | transcript=TGME49_219860-t26_1 | gene=TGME49_219860 | organism=Toxoplasma_gondii_ME49 | gene_product=replication licensing factor, putative | transcript_product=replication licensing factor, putative | location=TGME49_chrXII:579608	4|12	16	8	2	6|2	0.21	0.43	0.21	0.43	0.21	-9.44	2	0.4
TGME49_275810-t26_1-p1 | transcript=TGME49_275810-t26_1 | gene=TGME49_275810 | organism=Toxoplasma_gondii_ME49 | gene_product=ribosomal protein RPS10 | transcript_product=ribosomal protein RPS10 | location=TGME49_chrIII:214494-216733(+) | protein_length=15	1|2	3	1.5	2	3|2	0	0	0	0	0	-8.97	0.6	0.79
TGME49_316340-t26_1-p1 | transcript=TGME49_316340-t26_1 | gene=TGME49_316340 | organism=Toxoplasma_gondii_ME49 | gene_product=hypothetical protein | transcript_product=hypothetical protein | location=TGME49_chrXI:5247973-5249431(+) | protein_length=243 | s	3|3	6	3	2	2|0	0.35	0.35	0.35	0.35	0.35	-0.62	3	0.36
TGME49_288360-t26_1-p1 | transcript=TGME49_288360-t26_1 | gene=TGME49_288360 | organism=Toxoplasma_gondii_ME49 | gene_product=tryptophanyl-tRNA synthetase (TrpRS2) | transcript_product=tryptophanyl-tRNA synthetase (TrpRS2) | location=TGME49_chrIX:2473710-2	1|7	8	4	2	3|6	0	0	0	0	0	-17.06	0.89	0.71
TGME49_247485-t26_1-p1 | transcript=TGME49_247485-t26_1 | gene=TGME49_247485 | organism=Toxoplasma_gondii_ME49 | gene_product=zinc finger, C3HC4 type (RING finger) domain-containing protein | transcript_product=zinc finger, C3HC4 type (RING finger) domain-	1|1	2	1	2	0|0	0	0	0	0	0	0.67	10	0.79
TGME49_315780-t26_1-p1 | transcript=TGME49_315780-t26_1 | gene=TGME49_315780 | organism=Toxoplasma_gondii_ME49 | gene_product=myosin regulatory light chain, putative | transcript_product=myosin regulatory light chain, putative | location=TGME49_chrXI:49802	3|3	6	3	2	4|2	0	0	0	0	0	-7.61	1	0.79
TGME49_223390-t26_1-p1 | transcript=TGME49_223390-t26_1 | gene=TGME49_223390 | organism=Toxoplasma_gondii_ME49 | gene_product=activating signal cointegrator 1 complex subunit 3 family 1 ASCC3L1, putative | transcript_product=activating signal cointegrator	0|2	2	1	2	20|11	0	0	0	0	0	-68.47	0.06	0.79
TGME49_212880-t26_1-p1 | transcript=TGME49_212880-t26_1 | gene=TGME49_212880 | organism=Toxoplasma_gondii_ME49 | gene_product=surface antigen repeat-containing protein | transcript_product=surface antigen repeat-containing protein | location=TGME49_chrV:66	3|1	4	2	2	8|5	0	0	0	0	0	-25.51	0.31	0.79
TGME49_247450-t26_1-p1 | transcript=TGME49_247450-t26_1 | gene=TGME49_247450 | organism=Toxoplasma_gondii_ME49 | gene_product=hypothetical protein | transcript_product=hypothetical protein | location=TGME49_chrXII:3344268-3352546(+) | protein_length=2303 |	2|0	2	1	2	0|0	0.47	0.94	0.47	0.94	0.47	-1.83	10	0.21
TGME49_239820-t26_1-p1 | transcript=TGME49_239820-t26_1 | gene=TGME49_239820 | organism=Toxoplasma_gondii_ME49 | gene_product=D-3-phosphoglycerate dehydrogenase | transcript_product=D-3-phosphoglycerate dehydrogenase | location=TGME49_chrVI:939237-948026(-	3|8	11	5.5	2	5|2	0.04	0.08	0.04	0.08	0.04	-9.37	1.57	0.57
TGME49_202620-t26_1-p1 | transcript=TGME49_202620-t26_1 | gene=TGME49_202620 | organism=Toxoplasma_gondii_ME49 | gene_product=hypothetical protein | transcript_product=hypothetical protein | location=TGME49_chrVIIa:3165122-3166114(-) | protein_length=330 |	4|3	7	3.5	2	1|1	0.48	0.63	0.48	0.63	0.48	-0.69	3.5	0.2
TGME49_222300-t26_1-p1 | transcript=TGME49_222300-t26_1 | gene=TGME49_222300 | organism=Toxoplasma_gondii_ME49 | gene_product=hypothetical protein | transcript_product=hypothetical protein | location=TGME49_chrII:1014684-1020449(-) | protein_length=1476 |	0|3	3	1.5	2	21|4	0	0	0	0	0	-54.36	0.12	0.79
TGME49_237820-t26_1-p1 | transcript=TGME49_237820-t26_1 | gene=TGME49_237820 | organism=Toxoplasma_gondii_ME49 | gene_product=IMC sub-compartment protein ISP2 | transcript_product=IMC sub-compartment protein ISP2 | location=TGME49_chrIV:2559724-2561300(+)	0|0	0	0	2	3|6	0	0	0	0	0	-19.97	0	0.79
TGME49_211420-t26_1-p1 | transcript=TGME49_211420-t26_1 | gene=TGME49_211420 | organism=Toxoplasma_gondii_ME49 | gene_product=RNA recognition motif-containing protein | transcript_product=RNA recognition motif-containing protein | location=TGME49_chrIV:173	1|2	3	1.5	2	2|1	0.01	0.02	0.01	0.02	0.01	-5.26	1	0.63
TGME49_258410-t26_1-p1 | transcript=TGME49_258410-t26_1 | gene=TGME49_258410 | organism=Toxoplasma_gondii_ME49 | gene_product=photosensitized INA-labeled protein PHIL1 | transcript_product=photosensitized INA-labeled protein PHIL1 | location=TGME49_chrVIIb	3|4	7	3.5	2	6|4	0	0	0	0	0	-14.85	0.7	0.79
TGME49_249850-t26_1-p1 | transcript=TGME49_249850-t26_1 | gene=TGME49_249850 | organism=Toxoplasma_gondii_ME49 | gene_product=GAP40 protein | transcript_product=GAP40 protein | location=TGME49_chrXII:4901644-4902919(+) | protein_length=385 | sequence_SO=ch	1|1	2	1	2	3|1	0	0	0	0	0	-6.96	0.5	0.79
TGME49_252360-t26_1-p1 | transcript=TGME49_252360-t26_1 | gene=TGME49_252360 | organism=Toxoplasma_gondii_ME49 | gene_product=rhoptry kinase family protein ROP24 (incomplete catalytic triad) | transcript_product=rhoptry kinase family protein ROP24 (incompl	1|3	4	2	2	7|3	0	0	0	0	0	-18.98	0.4	0.79
TGME49_230160-t26_1-p1 | transcript=TGME49_230160-t26_1 | gene=TGME49_230160 | organism=Toxoplasma_gondii_ME49 | gene_product=hypothetical protein | transcript_product=hypothetical protein | location=TGME49_chrVIII:651055-651925(-) | protein_length=142 | s	2|1	3	1.5	2	3|2	0	0	0	0	0	-8.97	0.6	0.79
TGME49_319920-t26_1-p1 | transcript=TGME49_319920-t26_1 | gene=TGME49_319920 | organism=Toxoplasma_gondii_ME49 | gene_product=2-oxo acid dehydrogenases acyltransferase (catalytic domain) domain-containing protein | transcript_product=2-oxo acid dehydrogena	6|3	9	4.5	2	3|1	0.24	0.47	0.24	0.47	0.24	-4.09	2.25	0.38
TGME49_207770-t26_1-p1 | transcript=TGME49_207770-t26_1 | gene=TGME49_207770 | organism=Toxoplasma_gondii_ME49 | gene_product=PCI domain-containing protein | transcript_product=PCI domain-containing protein | location=TGME49_chrIb:277983-284153(-) | protei	3|5	8	4	2	4|3	0	0	0	0	0	-9.39	1.14	0.71
TGME49_217182-t26_1-p1 | transcript=TGME49_217182-t26_1 | gene=TGME49_217182 | organism=Toxoplasma_gondii_ME49 | gene_product=RNA-dependent RNA polymerase RDP | transcript_product=RNA-dependent RNA polymerase RDP | location=TGME49_chrXI:5661502-5686057(-)	1|1	2	1	2	1|0	0	0	0	0	0	-1.66	2	0.79
TGME49_269250-t26_1-p1 | transcript=TGME49_269250-t26_1 | gene=TGME49_269250 | organism=Toxoplasma_gondii_ME49 | gene_product=Mov34/MPN/PAD-1 family protein | transcript_product=Mov34/MPN/PAD-1 family protein | location=TGME49_chrVIII:5963161-5967989(-) |	4|5	9	4.5	2	3|1	0.13	0.2	0.13	0.2	0.13	-2.71	2.25	0.48
TGME49_278990-t26_1-p1 | transcript=TGME49_278990-t26_1 | gene=TGME49_278990 | organism=Toxoplasma_gondii_ME49 | gene_product=phosphate carrier, putative | transcript_product=phosphate carrier, putative | location=TGME49_chrXII:5707610-5711051(-) | protein	2|4	6	3	2	2|1	0.14	0.26	0.14	0.26	0.14	-3.76	2	0.47
TGME49_269980-t26_1-p1 | transcript=TGME49_269980-t26_1 | gene=TGME49_269980 | organism=Toxoplasma_gondii_ME49 | gene_product=preprotein translocase Sec61, putative | transcript_product=preprotein translocase Sec61, putative | location=TGME49_chrVIII:54842	2|2	4	2	2	4|3	0	0	0	0	0	-10.97	0.57	0.79
TGME49_295360-t26_1-p1 | transcript=TGME49_295360-t26_1 | gene=TGME49_295360 | organism=Toxoplasma_gondii_ME49 | gene_product=hypothetical protein | transcript_product=hypothetical protein | location=TGME49_chrIa:1808455-1809997(+) | protein_length=268 | s	4|4	8	4	2	2|1	0.26	0.26	0.26	0.26	0.26	-1.04	2.67	0.37
TGME49_294620-t26_1-p1 | transcript=TGME49_294620-t26_1 | gene=TGME49_294620 | organism=Toxoplasma_gondii_ME49 | gene_product=eukaryotic initiation factor-3, subunit 8, putative | transcript_product=eukaryotic initiation factor-3, subunit 8, putative | loc	5|3	8	4	2	4|2	0	0.01	0	0.01	0	-7.61	1.33	0.67
TGME49_226250-t26_1-p1 | transcript=TGME49_226250-t26_1 | gene=TGME49_226250 | organism=Toxoplasma_gondii_ME49 | gene_product=DEAD (Asp-Glu-Ala-Asp) box polypeptide DDX3X | transcript_product=DEAD (Asp-Glu-Ala-Asp) box polypeptide DDX3X | location=TGME49_c	4|8	12	6	2	1|0	0.96	1	0.96	1	0.96	2.4	12	0
TGME49_266760-t26_1-p1 | transcript=TGME49_266760-t26_1 | gene=TGME49_266760 | organism=Toxoplasma_gondii_ME49 | gene_product=isocitrate dehydrogenase | transcript_product=isocitrate dehydrogenase | location=TGME49_chrIX:975999-979074(-) | protein_length=5	1|3	4	2	2	1|1	0.17	0.33	0.17	0.33	0.17	-3.46	2	0.46
TGME49_291680-t26_1-p1 | transcript=TGME49_291680-t26_1 | gene=TGME49_291680 | organism=Toxoplasma_gondii_ME49 | gene_product=Sec23/Sec24 trunk domain-containing protein | transcript_product=Sec23/Sec24 trunk domain-containing protein | location=TGME49_chr	6|7	13	6.5	2	1|1	0.96	0.98	0.96	0.98	0.96	2.84	6.5	0
TGME49_236040-t26_1-p1 | transcript=TGME49_236040-t26_1 | gene=TGME49_236040 | organism=Toxoplasma_gondii_ME49 | gene_product=fructose-1,6-bisphosphate aldolase | transcript_product=fructose-1,6-bisphosphate aldolase | location=TGME49_chrX:5250532-5252570(	0|4	4	2	2	2|6	0	0	0	0	0	-17.49	0.5	0.79
TGME49_273370-t26_1-p1 | transcript=TGME49_273370-t26_1 | gene=TGME49_273370 | organism=Toxoplasma_gondii_ME49 | gene_product=coatomer gamma 2-subunit protein, putative | transcript_product=coatomer gamma 2-subunit protein, putative | location=TGME49_chrVI	7|9	16	8	2	2|2	0.86	0.97	0.86	0.97	0.86	1.07	4	0.02
TGME49_277240-t26_1-p1 | transcript=TGME49_277240-t26_1 | gene=TGME49_277240 | organism=Toxoplasma_gondii_ME49 | gene_product=NTPase I | transcript_product=NTPase I | location=TGME49_chrXII:6698797-6699406(-) | protein_length=203 | sequence_SO=chromosome |	1|2	3	1.5	2	3|2	0	0	0	0	0	-8.97	0.6	0.79
TGME49_232230-t26_1-p1 | transcript=TGME49_232230-t26_1 | gene=TGME49_232230 | organism=Toxoplasma_gondii_ME49 | gene_product=ribosomal protein RPL30 | transcript_product=ribosomal protein RPL30 | location=TGME49_chrVIII:1964537-1966362(-) | protein_length	2|1	3	1.5	2	2|1	0.01	0.02	0.01	0.02	0.01	-5.26	1	0.63
TGME49_202500-t26_1-p1 | transcript=TGME49_202500-t26_1 | gene=TGME49_202500 | organism=Toxoplasma_gondii_ME49 | gene_product=GAPM1a | transcript_product=GAPM1a | location=TGME49_chrVIIa:3274142-3276204(-) | protein_length=305 | sequence_SO=chromosome | SO	1|2	3	1.5	2	2|1	0.01	0.02	0.01	0.02	0.01	-5.26	1	0.63
TGME49_219700-t26_1-p1 | transcript=TGME49_219700-t26_1 | gene=TGME49_219700 | organism=Toxoplasma_gondii_ME49 | gene_product=DNA replication licensing factor MCM4, putative | transcript_product=DNA replication licensing factor MCM4, putative | location=TG	2|4	6	3	2	11|7	0	0	0	0	0	-33.33	0.33	0.79
TGME49_306030-t26_1-p1 | transcript=TGME49_306030-t26_1 | gene=TGME49_306030 | organism=Toxoplasma_gondii_ME49 | gene_product=glutathione s-transferase, n-terminal domain containing protein | transcript_product=glutathione s-transferase, n-terminal domain	2|5	7	3.5	2	5|3	0	0	0	0	0	-12.84	0.88	0.73
TGME49_309740-t26_1-p1 | transcript=TGME49_309740-t26_1 | gene=TGME49_309740 | organism=Toxoplasma_gondii_ME49 | gene_product=LSM domain-containing protein | transcript_product=LSM domain-containing protein | location=TGME49_chrXI:784333-785847(-) | protei	3|2	5	2.5	2	2|1	0.05	0.09	0.05	0.09	0.05	-3.76	1.67	0.54
TGME49_243960-t26_1-p1 | transcript=TGME49_243960-t26_1 | gene=TGME49_243960 | organism=Toxoplasma_gondii_ME49 | gene_product=nuclear transport factor 2 (ntf2) domain-containing protein | transcript_product=nuclear transport factor 2 (ntf2) domain-containi	1|5	6	3	2	13|7	0	0	0	0	0	-40.39	0.3	0.79
TGME49_218820-t26_1-p1 | transcript=TGME49_218820-t26_1 | gene=TGME49_218820 | organism=Toxoplasma_gondii_ME49 | gene_product=alba 2 | transcript_product=alba 2 | location=TGME49_chrXII:1278904-1280705(+) | protein_length=148 | sequence_SO=chromosome | SO=	3|2	5	2.5	2	1|2	0.05	0.09	0.05	0.09	0.05	-3.76	1.67	0.54
TGME49_230410-t26_1-p1 | transcript=TGME49_230410-t26_1 | gene=TGME49_230410 | organism=Toxoplasma_gondii_ME49 | gene_product=peroxiredoxin PRX3 | transcript_product=peroxiredoxin PRX3 | location=TGME49_chrVIII:757230-759334(-) | protein_length=283 | seque	4|3	7	3.5	2	1|2	0.17	0.26	0.17	0.26	0.17	-2.36	2.33	0.45
TGME49_289690-t26_1-p1 | transcript=TGME49_289690-t26_1 | gene=TGME49_289690 | organism=Toxoplasma_gondii_ME49 | gene_product=glyceraldehyde-3-phosphate dehydrogenase GAPDH1 | transcript_product=glyceraldehyde-3-phosphate dehydrogenase GAPDH1 | location=TG	2|3	5	2.5	2	3|6	0	0	0	0	0	-14.84	0.56	0.79
TGME49_309600-t26_1-p1 | transcript=TGME49_309600-t26_1 | gene=TGME49_309600 | organism=Toxoplasma_gondii_ME49 | gene_product=hypothetical protein | transcript_product=hypothetical protein | location=TGME49_chrXI:751293-759036(+) | protein_length=960 | seq	2|6	8	4	2	6|1	0	0.01	0	0.01	0	-10.52	1.14	0.66
TGME49_311230-t26_1-p1 | transcript=TGME49_311230-t26_1 | gene=TGME49_311230 | organism=Toxoplasma_gondii_ME49 | gene_product=hypothetical protein | transcript_product=hypothetical protein | location=TGME49_chrXI:1880862-1900195(+) | protein_length=4690 |	7|6	13	6.5	2	0|0	1	1	1	1	1	9.61	65	0
TGME49_235380-t26_1-p1 | transcript=TGME49_235380-t26_1 | gene=TGME49_235380 | organism=Toxoplasma_gondii_ME49 | gene_product=hypothetical protein | transcript_product=hypothetical protein | location=TGME49_chrX:4816062-4823298(-) | protein_length=583 | se	2|2	4	2	2	12|10	0	0	0	0	0	-41.83	0.18	0.79
TGME49_280370-t26_1-p1 | transcript=TGME49_280370-t26_1 | gene=TGME49_280370 | organism=Toxoplasma_gondii_ME49 | gene_product=hypothetical protein | transcript_product=hypothetical protein | location=TGME49_chrVIIa:492510-497888(+) | protein_length=665 | s	2|4	6	3	2	7|5	0	0	0	0	0	-20.83	0.5	0.79
TGME49_231970-t26_1-p1 | transcript=TGME49_231970-t26_1 | gene=TGME49_231970 | organism=Toxoplasma_gondii_ME49 | gene_product=pre-mRNA processing splicing factor PRP8 | transcript_product=pre-mRNA processing splicing factor PRP8 | location=TGME49_chrVIII:1	1|2	3	1.5	2	17|10	0	0	0	0	0	-55.72	0.11	0.79
TGME49_310440-t26_1-p1 | transcript=TGME49_310440-t26_1 | gene=TGME49_310440 | organism=Toxoplasma_gondii_ME49 | gene_product=membrane occupation and recognition nexus protein MORN1 | transcript_product=membrane occupation and recognition nexus protein MOR	4|4	8	4	2	4|2	0	0	0	0	0	-6.16	1.33	0.68
TGME49_260190-t26_1-p1 | transcript=TGME49_260190-t26_1 | gene=TGME49_260190 | organism=Toxoplasma_gondii_ME49 | gene_product=microneme protein MIC13 | transcript_product=microneme protein MIC13 | location=TGME49_chrVIIb:2470805-2473311(+) | protein_length	0|0	0	0	2	7|3	0	0	0	0	0	-22	0	0.79
TGME49_269840-t26_1-p1 | transcript=TGME49_269840-t26_1 | gene=TGME49_269840 | organism=Toxoplasma_gondii_ME49 | gene_product=proteasome regulatory subunit | transcript_product=proteasome regulatory subunit | location=TGME49_chrVIII:5581566-5584745(-) | pr	3|5	8	4	2	6|1	0	0	0	0	0	-8.93	1.14	0.7
TGME49_237220-t26_1-p1 | transcript=TGME49_237220-t26_1 | gene=TGME49_237220 | organism=Toxoplasma_gondii_ME49 | gene_product=DNA replication licensing factor Mcm7, putative | transcript_product=DNA replication licensing factor Mcm7, putative | location=TG	5|6	11	5.5	2	7|2	0	0	0	0	0	-9.57	1.22	0.72
TGME49_260450-t26_1-p1 | transcript=TGME49_260450-t26_1 | gene=TGME49_260450 | organism=Toxoplasma_gondii_ME49 | gene_product=DEAD/DEAH box helicase domain-containing protein | transcript_product=DEAD/DEAH box helicase domain-containing protein | location=	5|6	11	5.5	2	7|1	0	0	0	0	0	-7.56	1.38	0.7
TGME49_233500-t26_1-p1 | transcript=TGME49_233500-t26_1 | gene=TGME49_233500 | organism=Toxoplasma_gondii_ME49 | gene_product=triose-phosphate isomerase TPI-II | transcript_product=triose-phosphate isomerase TPI-II | location=TGME49_chrVIII:2682616-2687436	2|4	6	3	2	6|3	0	0	0	0	0	-14.84	0.67	0.79
TGME49_212250-t26_1-p1 | transcript=TGME49_212250-t26_1 | gene=TGME49_212250 | organism=Toxoplasma_gondii_ME49 | gene_product=XPG N-terminal domain-containing protein | transcript_product=XPG N-terminal domain-containing protein | location=TGME49_chrX:3958	3|3	6	3	2	3|3	0	0	0	0	0	-7.61	1	0.79
TGME49_220090-t26_1-p1 | transcript=TGME49_220090-t26_1 | gene=TGME49_220090 | organism=Toxoplasma_gondii_ME49 | gene_product=hypothetical protein | transcript_product=hypothetical protein | location=TGME49_chrV:123734-125829(+) | protein_length=263 | sequ	0|0	0	0	2	8|6	0	0	0	0	0	-30.96	0	0.79
TGME49_308093-t26_1-p1 | transcript=TGME49_308093-t26_1 | gene=TGME49_308093 | organism=Toxoplasma_gondii_ME49 | gene_product=rhoptry kinase family protein (incomplete catalytic triad) | transcript_product=rhoptry kinase family protein (incomplete catalyti	5|5	10	5	2	0|0	1	1	1	1	1	7.97	50	0
TGME49_207620-t26_1-p1 | transcript=TGME49_207620-t26_1 | gene=TGME49_207620 | organism=Toxoplasma_gondii_ME49 | gene_product=pyridine nucleotide-disulfide oxidoreductase domain-containing protein | transcript_product=pyridine nucleotide-disulfide oxidored	1|1	2	1	2	9|3	0	0	0	0	0	-22.9	0.17	0.79
TGME49_311400-t26_1-p1 | transcript=TGME49_311400-t26_1 | gene=TGME49_311400 | organism=Toxoplasma_gondii_ME49 | gene_product=WD domain, G-beta repeat-containing protein | transcript_product=WD domain, G-beta repeat-containing protein | location=TGME49_chr	5|6	11	5.5	2	0|0	1	1	1	1	1	7.97	55	0
TGME49_272350-t26_1-p1 | transcript=TGME49_272350-t26_1 | gene=TGME49_272350 | organism=Toxoplasma_gondii_ME49 | gene_product=mRNA export protein | transcript_product=mRNA export protein | location=TGME49_chrVIII:4056970-4063549(-) | protein_length=375 | s	1|1	2	1	2	8|4	0	0	0	0	0	-23.31	0.17	0.79
TGME49_236950-t26_1-p1 | transcript=TGME49_236950-t26_1 | gene=TGME49_236950 | organism=Toxoplasma_gondii_ME49 | gene_product=hypothetical protein | transcript_product=hypothetical protein | location=TGME49_chrX:5602888-5603877(-) | protein_length=112 | se	3|2	5	2.5	2	2|2	0.01	0.02	0.01	0.02	0.01	-5.54	1.25	0.65
TGME49_201680-t26_1-p1 | transcript=TGME49_201680-t26_1 | gene=TGME49_201680 | organism=Toxoplasma_gondii_ME49 | gene_product=eukaryotic initiation factor-3 subunit 10, putative | transcript_product=eukaryotic initiation factor-3 subunit 10, putative | loc	4|9	13	6.5	2	0|0	1	1	1	1	1	6.29	65	0
TGME49_216620-t26_1-p1 | transcript=TGME49_216620-t26_1 | gene=TGME49_216620 | organism=Toxoplasma_gondii_ME49 | gene_product=EF hand domain-containing protein | transcript_product=EF hand domain-containing protein | location=TGME49_chrXI:6007500-6037820(+	1|2	3	1.5	2	17|16	0	0	0	0	0	-69.1	0.09	0.79
TGME49_243950-t26_1-p1 | transcript=TGME49_243950-t26_1 | gene=TGME49_243950 | organism=Toxoplasma_gondii_ME49 | gene_product=prohibitin, putative | transcript_product=prohibitin, putative | location=TGME49_chrVI:2906238-2908608(+) | protein_length=271 | s	3|3	6	3	2	2|1	0.09	0.09	0.09	0.09	0.09	-2.36	2	0.49
TGME49_240860-t26_1-p1 | transcript=TGME49_240860-t26_1 | gene=TGME49_240860 | organism=Toxoplasma_gondii_ME49 | gene_product=acyltransferase domain-containing protein | transcript_product=acyltransferase domain-containing protein | location=TGME49_chrVI:1	2|1	3	1.5	2	4|2	0	0	0	0	0	-10.87	0.5	0.79
TGME49_320480-t26_1-p1 | transcript=TGME49_320480-t26_1 | gene=TGME49_320480 | organism=Toxoplasma_gondii_ME49 | gene_product=Rab11b | transcript_product=Rab11b | location=TGME49_chrIV:314918-316654(+) | protein_length=226 | sequence_SO=chromosome | SO=pro	1|2	3	1.5	2	2|0	0.07	0.15	0.07	0.15	0.07	-3.22	1.5	0.5
TGME49_294200-t26_1-p1 | transcript=TGME49_294200-t26_1 | gene=TGME49_294200 | organism=Toxoplasma_gondii_ME49 | gene_product=glucose-6-phosphate 1-dehydrogenase | transcript_product=glucose-6-phosphate 1-dehydrogenase | location=TGME49_chrIa:698240-705095	4|4	8	4	2	1|2	0.26	0.26	0.26	0.26	0.26	-1.04	2.67	0.37
TGME49_249030-t26_1-p1 | transcript=TGME49_249030-t26_1 | gene=TGME49_249030 | organism=Toxoplasma_gondii_ME49 | gene_product=endonuclease/exonuclease/phosphatase family protein | transcript_product=endonuclease/exonuclease/phosphatase family protein | loc	0|0	0	0	2	9|6	0	0	0	0	0	-33.21	0	0.79
TGME49_294700-t26_1-p1 | transcript=TGME49_294700-t26_1 | gene=TGME49_294700 | organism=Toxoplasma_gondii_ME49 | gene_product=polynucleotide 5-hydroxyl-kinase | transcript_product=polynucleotide 5-hydroxyl-kinase | location=TGME49_chrIa:1072951-1079243(-	1|1	2	1	2	1|0	0	0	0	0	0	-1.66	2	0.79
TGME49_214790-t26_1-p1 | transcript=TGME49_214790-t26_1 | gene=TGME49_214790 | organism=Toxoplasma_gondii_ME49 | gene_product=glycoprotein | transcript_product=glycoprotein | location=TGME49_chrX:6496460-6498480(+) | protein_length=283 | sequence_SO=chromo	1|1	2	1	2	1|1	0	0	0	0	0	-3.46	1	0.79
TGME49_251540-t26_1-p1 | transcript=TGME49_251540-t26_1 | gene=TGME49_251540 | organism=Toxoplasma_gondii_ME49 | gene_product=dense granule protein GRA9 | transcript_product=dense granule protein GRA9 | location=TGME49_chrXII:5450509-5452072(+) | protein_l	4|4	8	4	2	1|0	0.92	0.92	0.92	0.92	0.92	2.4	8	0.01
TGME49_214080-t26_1-p1 | transcript=TGME49_214080-t26_1 | gene=TGME49_214080 | organism=Toxoplasma_gondii_ME49 | gene_product=toxofilin | transcript_product=toxofilin | location=TGME49_chrX:6014213-6014944(+) | protein_length=243 | sequence_SO=chromosome |	2|3	5	2.5	2	4|3	0	0	0	0	0	-10.97	0.71	0.79
TGME49_259630-t26_1-p1 | transcript=TGME49_259630-t26_1 | gene=TGME49_259630 | organism=Toxoplasma_gondii_ME49 | gene_product=hypothetical protein | transcript_product=hypothetical protein | location=TGME49_chrVIIb:2748845-2750054(+) | protein_length=160 |	1|0	1	0.5	2	3|2	0	0	0	0	0	-11.29	0.2	0.79
TGME49_225150-t26_1-p1 | transcript=TGME49_225150-t26_1 | gene=TGME49_225150 | organism=Toxoplasma_gondii_ME49 | gene_product=hypothetical protein | transcript_product=hypothetical protein | location=TGME49_chrX:2448305-2451764(+) | protein_length=691 | se	4|5	9	4.5	2	2|1	0.41	0.55	0.41	0.55	0.41	-1.04	3	0.33
TGME49_250820-t26_1-p1 | transcript=TGME49_250820-t26_1 | gene=TGME49_250820 | organism=Toxoplasma_gondii_ME49 | gene_product=hypothetical protein | transcript_product=hypothetical protein | location=TGME49_chrXII:5243205-5247719(+) | protein_length=1156 |	4|3	7	3.5	2	5|1	0	0	0	0	0	-7.23	1.17	0.69
TGME49_259260-t26_1-p1 | transcript=TGME49_259260-t26_1 | gene=TGME49_259260 | organism=Toxoplasma_gondii_ME49 | gene_product=membrane protein FtsH1 | transcript_product=membrane protein FtsH1 | location=TGME49_chrVIIb:2827836-2834684(-) | protein_length=1	1|1	2	1	2	11|3	0	0	0	0	0	-26.96	0.14	0.79
TGME49_269200-t26_1-p1 | transcript=TGME49_269200-t26_1 | gene=TGME49_269200 | organism=Toxoplasma_gondii_ME49 | gene_product=crooked neck family 1 protein isoform 2, putative | transcript_product=crooked neck family 1 protein isoform 2, putative | locatio	1|2	3	1.5	2	8|1	0	0	0	0	0	-16.4	0.33	0.79
TGME49_297745-t26_1-p1 | transcript=TGME49_297745-t26_1 | gene=TGME49_297745 | organism=Toxoplasma_gondii_ME49 | gene_product=hypothetical protein | transcript_product=hypothetical protein | location=TGME49_chrII:1963001-1979722(-) | protein_length=3867 |	8|3	11	5.5	2	16|3	0	0	0	0	0	-31.95	0.58	0.79
TGME49_201380-t26_1-p1 | transcript=TGME49_201380-t26_1 | gene=TGME49_201380 | organism=Toxoplasma_gondii_ME49 | gene_product=chorismate synthase, putative | transcript_product=chorismate synthase, putative | location=TGME49_chrVIIa:3911782-3916769(+) | pr	4|3	7	3.5	2	4|3	0	0	0	0	0	-9.39	1	0.72
TGME49_237180-t26_1-p1 | transcript=TGME49_237180-t26_1 | gene=TGME49_237180 | organism=Toxoplasma_gondii_ME49 | gene_product=hypothetical protein | transcript_product=hypothetical protein | location=TGME49_chrX:5769323-5770090(-) | protein_length=255 | se	3|3	6	3	2	3|2	0	0	0	0	0	-5.84	1.2	0.67
TGME49_258080-t26_1-p1 | transcript=TGME49_258080-t26_1 | gene=TGME49_258080 | organism=Toxoplasma_gondii_ME49 | gene_product=hypothetical protein | transcript_product=hypothetical protein | location=TGME49_chrVIIb:3592441-3603855(+) | protein_length=1711	6|11	17	8.5	2	0|0	1	1	1	1	1	9.61	85	0
TGME49_201700-t26_1-p1 | transcript=TGME49_201700-t26_1 | gene=TGME49_201700 | organism=Toxoplasma_gondii_ME49 | gene_product=WD domain, G-beta repeat-containing protein | transcript_product=WD domain, G-beta repeat-containing protein | location=TGME49_chr	4|4	8	4	2	0|0	1	1	1	1	1	6.29	40	0
TGME49_290920-t26_1-p1 | transcript=TGME49_290920-t26_1 | gene=TGME49_290920 | organism=Toxoplasma_gondii_ME49 | gene_product=oxidoreductase, 2OG-Fe(II) oxygenase family protein | transcript_product=oxidoreductase, 2OG-Fe(II) oxygenase family protein | loc	0|0	0	0	2	12|5	0	0	0	0	0	-37.24	0	0.79
TGME49_305270-t26_1-p1 | transcript=TGME49_305270-t26_1 | gene=TGME49_305270 | organism=Toxoplasma_gondii_ME49 | gene_product=hypothetical protein | transcript_product=hypothetical protein | location=TGME49_chrIX:5326221-5330716(+) | protein_length=738 | s	1|2	3	1.5	2	8|4	0	0	0	0	0	-23.31	0.25	0.79
TGME49_260670-t26_1-p1 | transcript=TGME49_260670-t26_1 | gene=TGME49_260670 | organism=Toxoplasma_gondii_ME49 | gene_product=centrin, putative | transcript_product=centrin, putative | location=TGME49_chrVIIb:2069873-2072870(-) | protein_length=238 | seque	2|3	5	2.5	2	4|2	0	0	0	0	0	-9.05	0.83	0.79
TGME49_242680-t26_1-p1 | transcript=TGME49_242680-t26_1 | gene=TGME49_242680 | organism=Toxoplasma_gondii_ME49 | gene_product=ribosomal protein RPL24e | transcript_product=ribosomal protein RPL24e | location=TGME49_chrVI:2183320-2185858(+) | protein_length	1|2	3	1.5	2	0|0	0.47	0.94	0.47	0.94	0.47	0.67	15	0.21
TGME49_294730-t26_1-p1 | transcript=TGME49_294730-t26_1 | gene=TGME49_294730 | organism=Toxoplasma_gondii_ME49 | gene_product=hypothetical protein | transcript_product=hypothetical protein | location=TGME49_chrIa:1099372-1107620(-) | protein_length=2142 |	4|4	8	4	2	0|0	1	1	1	1	1	6.29	40	0
TGME49_203600-t26_1-p1 | transcript=TGME49_203600-t26_1 | gene=TGME49_203600 | organism=Toxoplasma_gondii_ME49 | gene_product=hypothetical protein | transcript_product=hypothetical protein | location=TGME49_chrVIIa:2407865-2409184(-) | protein_length=439 |	2|2	4	2	2	0|1	0.42	0.42	0.42	0.42	0.42	-0.34	4	0.3
TGME49_221675-t26_1-p1 | transcript=TGME49_221675-t26_1 | gene=TGME49_221675 | organism=Toxoplasma_gondii_ME49 | gene_product=hypothetical protein | transcript_product=hypothetical protein | location=TGME49_chrII:555550-563111(-) | protein_length=1430 | se	1|2	3	1.5	2	5|2	0	0	0	0	0	-12.93	0.43	0.79
TGME49_273860-t26_1-p1 | transcript=TGME49_273860-t26_1 | gene=TGME49_273860 | organism=Toxoplasma_gondii_ME49 | gene_product=hypothetical protein | transcript_product=hypothetical protein | location=TGME49_chrVIII:3219488-3220519(+) | protein_length=343 |	3|3	6	3	2	0|0	0.99	0.99	0.99	0.99	0.99	4.55	30	0
TGME49_300190-t26_1-p1 | transcript=TGME49_300190-t26_1 | gene=TGME49_300190 | organism=Toxoplasma_gondii_ME49 | gene_product=ribosomal protein RPL37A | transcript_product=ribosomal protein RPL37A | location=TGME49_chrXII:164207-166479(+) | protein_length=	1|2	3	1.5	2	1|1	0.06	0.12	0.06	0.12	0.06	-3.46	1.5	0.52
TGME49_209290-t26_1-p1 | transcript=TGME49_209290-t26_1 | gene=TGME49_209290 | organism=Toxoplasma_gondii_ME49 | gene_product=ribosomal protein RPS28 | transcript_product=ribosomal protein RPS28 | location=TGME49_chrIb:1191245-1191601(-) | protein_length=1	1|2	3	1.5	2	2|1	0.01	0.02	0.01	0.02	0.01	-5.26	1	0.63
TGME49_219550-t26_1-p1 | transcript=TGME49_219550-t26_1 | gene=TGME49_219550 | organism=Toxoplasma_gondii_ME49 | gene_product=dihydrolipoyllysine-residue succinyltransferase component of oxoglutarate dehydrogenase | transcript_product=dihydrolipoyllysine-r	2|4	6	3	2	0|0	0.97	1	0.97	1	0.97	2.71	30	0
TGME49_290670-t26_1-p1 | transcript=TGME49_290670-t26_1 | gene=TGME49_290670 | organism=Toxoplasma_gondii_ME49 | gene_product=leucyl aminopeptidase LAP | transcript_product=leucyl aminopeptidase LAP | location=TGME49_chrIX:3829311-3834438(+) | protein_leng	3|4	7	3.5	2	3|3	0	0	0	0	0	-7.61	1.17	0.7
TGME49_248740-t26_1-p1 | transcript=TGME49_248740-t26_1 | gene=TGME49_248740 | organism=Toxoplasma_gondii_ME49 | gene_product=hypothetical protein | transcript_product=hypothetical protein | location=TGME49_chrXII:4133995-4141267(-) | protein_length=1241 |	2|4	6	3	2	6|0	0	0	0	0	0	-8.26	1	0.68
TGME49_221522-t26_1-p1 | transcript=TGME49_221522-t26_1 | gene=TGME49_221522 | organism=Toxoplasma_gondii_ME49 | gene_product=adaptor complexes medium subunit family protein | transcript_product=adaptor complexes medium subunit family protein | location=TG	3|4	7	3.5	2	0|0	0.99	1	0.99	1	0.99	4.55	35	0
TGME49_215590-t26_1-p1 | transcript=TGME49_215590-t26_1 | gene=TGME49_215590 | organism=Toxoplasma_gondii_ME49 | gene_product=flavoprotein subunit of succinate dehydrogenase | transcript_product=flavoprotein subunit of succinate dehydrogenase | location=TG	2|3	5	2.5	2	2|3	0	0	0	0	0	-7.32	1	0.69
TGME49_290640-t26_1-p1 | transcript=TGME49_290640-t26_1 | gene=TGME49_290640 | organism=Toxoplasma_gondii_ME49 | gene_product=DNA mismatch repair protein MSH6-1, putative | transcript_product=DNA mismatch repair protein MSH6-1, putative | location=TGME49_c	0|1	1	0.5	2	0|0	0	0	0	0	0	-1.83	5	0.79
TGME49_247470-t26_1-p1 | transcript=TGME49_247470-t26_1 | gene=TGME49_247470 | organism=Toxoplasma_gondii_ME49 | gene_product=nucleolar protein, putative | transcript_product=nucleolar protein, putative | location=TGME49_chrXII:3359532-3363829(+) | protein	4|7	11	5.5	2	3|2	0.2	0.38	0.2	0.38	0.2	-4.42	2.2	0.44
TGME49_267810-t26_1-p1 | transcript=TGME49_267810-t26_1 | gene=TGME49_267810 | organism=Toxoplasma_gondii_ME49 | gene_product=Rab 5 | transcript_product=Rab 5 | location=TGME49_chrIX:340233-343561(+) | protein_length=241 | sequence_SO=chromosome | SO=prote	1|1	2	1	2	1|0	0	0	0	0	0	-1.66	2	0.79
TGME49_278530-t26_1-p1 | transcript=TGME49_278530-t26_1 | gene=TGME49_278530 | organism=Toxoplasma_gondii_ME49 | gene_product=multiprotein bridging factor type 1 family transcriptional co-activator, putative | transcript_product=multiprotein bridging facto	2|2	4	2	2	0|1	0.42	0.42	0.42	0.42	0.42	-0.34	4	0.3
TGME49_236210-t26_1-p1 | transcript=TGME49_236210-t26_1 | gene=TGME49_236210 | organism=Toxoplasma_gondii_ME49 | gene_product=peptidase M16 family potein, putative | transcript_product=peptidase M16 family potein, putative | location=TGME49_chrX:5327303-53	2|5	7	3.5	2	2|2	0.1	0.2	0.1	0.2	0.1	-5.54	1.75	0.49
TGME49_317720-t26_1-p1 | transcript=TGME49_317720-t26_1 | gene=TGME49_317720 | organism=Toxoplasma_gondii_ME49 | gene_product=eukaryotic translation initiation factor 3 subunit 7, putative | transcript_product=eukaryotic translation initiation factor 3 sub	3|2	5	2.5	2	1|1	0.23	0.33	0.23	0.33	0.23	-2.01	2.5	0.39
TGME49_243200-t26_1-p1 | transcript=TGME49_243200-t26_1 | gene=TGME49_243200 | organism=Toxoplasma_gondii_ME49 | gene_product=hypothetical protein | transcript_product=hypothetical protein | location=TGME49_chrVI:2435460-2440086(-) | protein_length=1258 |	3|1	4	2	2	8|3	0	0	0	0	0	-20.98	0.36	0.79
TGME49_318440-t26_1-p1 | transcript=TGME49_318440-t26_1 | gene=TGME49_318440 | organism=Toxoplasma_gondii_ME49 | gene_product=helicase associated domain (ha2) protein | transcript_product=helicase associated domain (ha2) protein | location=TGME49_chrIV:132	3|5	8	4	2	9|1	0	0	0	0	0	-14.03	0.8	0.79
TGME49_277000-t26_1-p1 | transcript=TGME49_277000-t26_1 | gene=TGME49_277000 | organism=Toxoplasma_gondii_ME49 | gene_product=transport protein Sec24, putative | transcript_product=transport protein Sec24, putative | location=TGME49_chrXII:6793742-6802522(	3|2	5	2.5	2	0|1	0.57	0.73	0.57	0.73	0.57	-0.34	5	0.09
TGME49_311240-t26_1-p1 | transcript=TGME49_311240-t26_1 | gene=TGME49_311240 | organism=Toxoplasma_gondii_ME49 | gene_product=DnaJ family chaperone, putative | transcript_product=DnaJ family chaperone, putative | location=TGME49_chrXI:1903328-1908342(-) |	2|3	5	2.5	2	5|1	0	0	0	0	0	-8.66	0.83	0.79
TGME49_244290-t26_1-p1 | transcript=TGME49_244290-t26_1 | gene=TGME49_244290 | organism=Toxoplasma_gondii_ME49 | gene_product=adapter-related protein | transcript_product=adapter-related protein | location=TGME49_chrVI:3158679-3170377(-) | protein_length=1	0|0	0	0	2	12|5	0	0	0	0	0	-37.24	0	0.79
TGME49_286080-t26_1-p1 | transcript=TGME49_286080-t26_1 | gene=TGME49_286080 | organism=Toxoplasma_gondii_ME49 | gene_product=elongation factor 2 family protein | transcript_product=elongation factor 2 family protein | location=TGME49_chrV:2008581-2019709(	2|0	2	1	2	11|5	0	0	0	0	0	-35.1	0.12	0.79
TGME49_232350-t26_1-p1 | transcript=TGME49_232350-t26_1 | gene=TGME49_232350 | organism=Toxoplasma_gondii_ME49 | gene_product=lactate dehydrogenase LDH1 | transcript_product=lactate dehydrogenase LDH1 | location=TGME49_chrVIII:2028207-2029734(+) | protein_	1|3	4	2	2	2|2	0.01	0.02	0.01	0.02	0.01	-6.96	1	0.65
TGME49_233230-t26_1-p1 | transcript=TGME49_233230-t26_1 | gene=TGME49_233230 | organism=Toxoplasma_gondii_ME49 | gene_product=RNA-binding protein 8A family protein | transcript_product=RNA-binding protein 8A family protein | location=TGME49_chrVIII:2523170	0|0	0	0	2	2|2	0	0	0	0	0	-9.06	0	0.79
TGME49_313640-t26_1-p1 | transcript=TGME49_313640-t26_1 | gene=TGME49_313640 | organism=Toxoplasma_gondii_ME49 | gene_product=hypothetical protein | transcript_product=hypothetical protein | location=TGME49_chrXI:3579273-3579878(+) | protein_length=201 | s	1|0	1	0.5	2	3|1	0	0	0	0	0	-9.06	0.25	0.79
TGME49_238180-t26_1-p1 | transcript=TGME49_238180-t26_1 | gene=TGME49_238180 | organism=Toxoplasma_gondii_ME49 | gene_product=26s proteasome regulatory complex subunit, putative | transcript_product=26s proteasome regulatory complex subunit, putative | loc	4|3	7	3.5	2	2|2	0.04	0.06	0.04	0.06	0.04	-4.09	1.75	0.56
TGME49_231410-t26_1-p1 | transcript=TGME49_231410-t26_1 | gene=TGME49_231410 | organism=Toxoplasma_gondii_ME49 | gene_product=hypothetical protein | transcript_product=hypothetical protein | location=TGME49_chrVIII:1406518-1410847(+) | protein_length=571 |	0|1	1	0.5	2	7|3	0	0	0	0	0	-22	0.1	0.79
TGME49_249990-t26_1-p1 | transcript=TGME49_249990-t26_1 | gene=TGME49_249990 | organism=Toxoplasma_gondii_ME49 | gene_product=hypothetical protein | transcript_product=hypothetical protein | location=TGME49_chrXII:4973183-4977966(-) | protein_length=838 |	1|3	4	2	2	1|0	0.37	0.73	0.37	0.73	0.37	-1.66	4	0.34
TGME49_294670-t26_1-p1 | transcript=TGME49_294670-t26_1 | gene=TGME49_294670 | organism=Toxoplasma_gondii_ME49 | gene_product=translation initiation factor 3 subunit | transcript_product=translation initiation factor 3 subunit | location=TGME49_chrIa:10551	2|2	4	2	2	0|1	0.42	0.42	0.42	0.42	0.42	-0.34	4	0.3
TGME49_227560-t26_1-p1 | transcript=TGME49_227560-t26_1 | gene=TGME49_227560 | organism=Toxoplasma_gondii_ME49 | gene_product=IWS1 transcription factor, putative | transcript_product=IWS1 transcription factor, putative | location=TGME49_chrX:916274-921316(	3|1	4	2	2	5|3	0	0	0	0	0	-14.95	0.5	0.79
TGME49_275650-t26_1-p1 | transcript=TGME49_275650-t26_1 | gene=TGME49_275650 | organism=Toxoplasma_gondii_ME49 | gene_product=hypothetical protein | transcript_product=hypothetical protein | location=TGME49_chrIII:301101-303734(+) | protein_length=877 | se	2|3	5	2.5	2	5|5	0	0	0	0	0	-16.79	0.5	0.79
TGME49_214575-t26_1-p1 | transcript=TGME49_214575-t26_1 | gene=TGME49_214575 | organism=Toxoplasma_gondii_ME49 | gene_product=hypothetical protein | transcript_product=hypothetical protein | location=TGME49_chrX:6372846-6373216(+) | protein_length=92 | seq	0|1	1	0.5	2	2|2	0	0	0	0	0	-9.06	0.25	0.79
TGME49_243250-t26_1-p1 | transcript=TGME49_243250-t26_1 | gene=TGME49_243250 | organism=Toxoplasma_gondii_ME49 | gene_product=myosin H | transcript_product=myosin H | location=TGME49_chrVI:2461456-2480070(-) | protein_length=1513 | sequence_SO=chromosome |	5|5	10	5	2	2|0	0.71	0.71	0.71	0.71	0.71	0.88	5	0.04
TGME49_269650-t26_1-p1 | transcript=TGME49_269650-t26_1 | gene=TGME49_269650 | organism=Toxoplasma_gondii_ME49 | gene_product=FFD and TFG box motifs protein | transcript_product=FFD and TFG box motifs protein | location=TGME49_chrVIII:5716949-5720031(+) |	1|2	3	1.5	2	5|2	0	0	0	0	0	-12.93	0.43	0.79
TGME49_240870-t26_1-p1 | transcript=TGME49_240870-t26_1 | gene=TGME49_240870 | organism=Toxoplasma_gondii_ME49 | gene_product=beta adaptin protein, putative | transcript_product=beta adaptin protein, putative | location=TGME49_chrVI:1486135-1499617(+) | pr	1|0	1	0.5	2	6|3	0	0	0	0	0	-19.97	0.11	0.79
TGME49_268850-t26_1-p1 | transcript=TGME49_268850-t26_1 | gene=TGME49_268850 | organism=Toxoplasma_gondii_ME49 | gene_product=enolase 2 | transcript_product=enolase 2 | location=TGME49_chrVIII:6250782-6252860(-) | protein_length=475 | sequence_SO=chromosom	1|4	5	2.5	2	2|5	0	0	0	0	0	-12.93	0.71	0.72
TGME49_304740-t26_1-p1 | transcript=TGME49_304740-t26_1 | gene=TGME49_304740 | organism=Toxoplasma_gondii_ME49 | gene_product=rhoptry kinase family protein ROP35 | transcript_product=rhoptry kinase family protein ROP35 | location=TGME49_chrVIIa:678262-6813	2|4	6	3	2	1|0	0.67	0.92	0.67	0.92	0.67	-0.34	6	0.05
TGME49_267430-t26_1-p1 | transcript=TGME49_267430-t26_1 | gene=TGME49_267430 | organism=Toxoplasma_gondii_ME49 | gene_product=DnaJ domain-containing protein | transcript_product=DnaJ domain-containing protein | location=TGME49_chrIX:656532-662192(+) | prot	1|0	1	0.5	2	7|3	0	0	0	0	0	-22	0.1	0.79
TGME49_231350-t26_1-p1 | transcript=TGME49_231350-t26_1 | gene=TGME49_231350 | organism=Toxoplasma_gondii_ME49 | gene_product=glucosamine-fructose-6-phosphate aminotransferase | transcript_product=glucosamine-fructose-6-phosphate aminotransferase | locatio	0|0	0	0	2	7|5	0	0	0	0	0	-26.54	0	0.79
TGME49_316540-t26_1-p1 | transcript=TGME49_316540-t26_1 | gene=TGME49_316540 | organism=Toxoplasma_gondii_ME49 | gene_product=IMC sub-compartment protein ISP3 | transcript_product=IMC sub-compartment protein ISP3 | location=TGME49_chrXI:5391127-5391621(-)	2|2	4	2	2	2|2	0	0	0	0	0	-5.54	1	0.79
TGME49_219850-t26_1-p1 | transcript=TGME49_219850-t26_1 | gene=TGME49_219850 | organism=Toxoplasma_gondii_ME49 | gene_product=prolyl-tRNA synthetase (ProRS) | transcript_product=prolyl-tRNA synthetase (ProRS) | location=TGME49_chrXII:593135-602054(-) | pro	1|5	6	3	2	4|2	0	0.01	0	0.01	0	-10.87	1	0.67
TGME49_321570-t26_1-p1 | transcript=TGME49_321570-t26_1 | gene=TGME49_321570 | organism=Toxoplasma_gondii_ME49 | gene_product=beta-hydroxyacyl-acyl carrier protein dehydratase (FABZ) | transcript_product=beta-hydroxyacyl-acyl carrier protein dehydratase (F	0|2	2	1	2	3|0	0.02	0.04	0.02	0.04	0.02	-6.79	0.67	0.61
TGME49_301420-t26_1-p1 | transcript=TGME49_301420-t26_1 | gene=TGME49_301420 | organism=Toxoplasma_gondii_ME49 | gene_product=hypothetical protein | transcript_product=hypothetical protein | location=TGME49_chrIV:2467886-2471238(+) | protein_length=263 | s	2|2	4	2	2	3|2	0	0	0	0	0	-7.32	0.8	0.79
TGME49_309810-t26_1-p1 | transcript=TGME49_309810-t26_1 | gene=TGME49_309810 | organism=Toxoplasma_gondii_ME49 | gene_product=ribosomal protein RPP2 | transcript_product=ribosomal protein RPP2 | location=TGME49_chrXI:829040-829867(-) | protein_length=113 |	1|2	3	1.5	2	0|1	0.21	0.42	0.21	0.42	0.21	-1.66	3	0.4
TGME49_323100-t26_1-p1 | transcript=TGME49_323100-t26_1 | gene=TGME49_323100 | organism=Toxoplasma_gondii_ME49 | gene_product=hypothetical protein | transcript_product=hypothetical protein | location=KE139135:1-982(+) | protein_length=145 | sequence_SO=sup	1|0	1	0.5	2	1|1	0	0	0	0	0	-4.87	0.5	0.79
TGME49_310070-t26_1-p1 | transcript=TGME49_310070-t26_1 | gene=TGME49_310070 | organism=Toxoplasma_gondii_ME49 | gene_product=methyltransferase, putative | transcript_product=methyltransferase, putative | location=TGME49_chrXI:1037885-1041192(-) | protein_	1|2	3	1.5	2	5|4	0	0	0	0	0	-17.06	0.33	0.79
TGME49_226570-t26_1-p1 | transcript=TGME49_226570-t26_1 | gene=TGME49_226570 | organism=Toxoplasma_gondii_ME49 | gene_product=hypothetical protein | transcript_product=hypothetical protein | location=TGME49_chrX:1531761-1533277(-) | protein_length=139 | se	2|1	3	1.5	2	0|0	0.47	0.94	0.47	0.94	0.47	0.67	15	0.21
TGME49_259640-t26_1-p1 | transcript=TGME49_259640-t26_1 | gene=TGME49_259640 | organism=Toxoplasma_gondii_ME49 | gene_product=nucleoporin autopeptidase | transcript_product=nucleoporin autopeptidase | location=TGME49_chrVIIb:2735368-2747363(-) | protein_le	1|2	3	1.5	2	4|3	0	0	0	0	0	-12.95	0.43	0.79
TGME49_248630-t26_1-p1 | transcript=TGME49_248630-t26_1 | gene=TGME49_248630 | organism=Toxoplasma_gondii_ME49 | gene_product=actin-related protein ARP1 | transcript_product=actin-related protein ARP1 | location=TGME49_chrXII:4034495-4039761(-) | protein_l	1|2	3	1.5	2	2|1	0.01	0.02	0.01	0.02	0.01	-5.26	1	0.63
TGME49_271930-t26_1-p1 | transcript=TGME49_271930-t26_1 | gene=TGME49_271930 | organism=Toxoplasma_gondii_ME49 | gene_product=hypothetical protein | transcript_product=hypothetical protein | location=TGME49_chrVIII:4277392-4279150(+) | protein_length=234 |	3|3	6	3	2	3|1	0.02	0.02	0.02	0.02	0.02	-4.09	1.5	0.61
TGME49_310030-t26_1-p1 | transcript=TGME49_310030-t26_1 | gene=TGME49_310030 | organism=Toxoplasma_gondii_ME49 | gene_product=cyclase-associated protein, putative | transcript_product=cyclase-associated protein, putative | location=TGME49_chrXI:1014745-101	1|3	4	2	2	0|1	0.37	0.73	0.37	0.73	0.37	-1.66	4	0.34
TGME49_230850-t26_1-p1 | transcript=TGME49_230850-t26_1 | gene=TGME49_230850 | organism=Toxoplasma_gondii_ME49 | gene_product=hypothetical protein | transcript_product=hypothetical protein | location=TGME49_chrVIII:1061637-1064135(+) | protein_length=476 |	1|3	4	2	2	4|4	0	0	0	0	0	-14.95	0.5	0.79
TGME49_251780-t26_1-p1 | transcript=TGME49_251780-t26_1 | gene=TGME49_251780 | organism=Toxoplasma_gondii_ME49 | gene_product=heat shock protein | transcript_product=heat shock protein | location=TGME49_chrXII:5583680-5588646(-) | protein_length=728 | sequ	2|4	6	3	2	4|0	0.05	0.1	0.05	0.1	0.05	-4.95	1.5	0.55
TGME49_320220-t26_1-p1 | transcript=TGME49_320220-t26_1 | gene=TGME49_320220 | organism=Toxoplasma_gondii_ME49 | gene_product=ubiquinol cytochrome c oxidoreductase, putative | transcript_product=ubiquinol cytochrome c oxidoreductase, putative | location=TG	1|1	2	1	2	4|3	0	0	0	0	0	-12.95	0.29	0.79
TGME49_268830-t26_1-p1 | transcript=TGME49_268830-t26_1 | gene=TGME49_268830 | organism=Toxoplasma_gondii_ME49 | gene_product=hypothetical protein | transcript_product=hypothetical protein | location=TGME49_chrVIII:6262703-6267267(+) | protein_length=536 |	0|0	0	0	2	9|2	0	0	0	0	0	-23.78	0	0.79
TGME49_289360-t26_1-p1 | transcript=TGME49_289360-t26_1 | gene=TGME49_289360 | organism=Toxoplasma_gondii_ME49 | gene_product=hypothetical protein | transcript_product=hypothetical protein | location=TGME49_chrIX:3231802-3235769(-) | protein_length=351 | s	0|0	0	0	2	7|4	0	0	0	0	0	-24.37	0	0.79
TGME49_253650-t26_1-p1 | transcript=TGME49_253650-t26_1 | gene=TGME49_253650 | organism=Toxoplasma_gondii_ME49 | gene_product=DnaJ C terminal region domain-containing protein | transcript_product=DnaJ C terminal region domain-containing protein | location=	0|1	1	0.5	2	7|4	0	0	0	0	0	-24.37	0.09	0.79
TGME49_315700-t26_1-p1 | transcript=TGME49_315700-t26_1 | gene=TGME49_315700 | organism=Toxoplasma_gondii_ME49 | gene_product=hypothetical protein | transcript_product=hypothetical protein | location=TGME49_chrXI:4910518-4916157(-) | protein_length=825 | s	0|0	0	0	2	10|3	0	0	0	0	0	-28.26	0	0.79
TGME49_305850-t26_1-p1 | transcript=TGME49_305850-t26_1 | gene=TGME49_305850 | organism=Toxoplasma_gondii_ME49 | gene_product=RNA recognition motif-containing protein | transcript_product=RNA recognition motif-containing protein | location=TGME49_chrIX:561	2|2	4	2	2	2|2	0	0	0	0	0	-5.54	1	0.79
TGME49_286620-t26_1-p1 | transcript=TGME49_286620-t26_1 | gene=TGME49_286620 | organism=Toxoplasma_gondii_ME49 | gene_product=S1 RNA binding domain-containing protein | transcript_product=S1 RNA binding domain-containing protein | location=TGME49_chrV:1754	0|0	0	0	2	12|4	0	0	0	0	0	-34.81	0	0.79
TGME49_300140-t26_1-p1 | transcript=TGME49_300140-t26_1 | gene=TGME49_300140 | organism=Toxoplasma_gondii_ME49 | gene_product=elongation factor 1-gamma, putative | transcript_product=elongation factor 1-gamma, putative | location=TGME49_chrXII:185954-18854	2|2	4	2	2	0|0	0.94	0.94	0.94	0.94	0.94	2.71	20	0.01
TGME49_217680-t26_1-p1 | transcript=TGME49_217680-t26_1 | gene=TGME49_217680 | organism=Toxoplasma_gondii_ME49 | gene_product=hypothetical protein | transcript_product=hypothetical protein | location=TGME49_chrXII:1991989-2003898(-) | protein_length=2234 |	2|3	5	2.5	2	4|0	0.02	0.03	0.02	0.03	0.02	-4.95	1.25	0.62
TGME49_273520-t26_1-p1 | transcript=TGME49_273520-t26_1 | gene=TGME49_273520 | organism=Toxoplasma_gondii_ME49 | gene_product=PCI domain-containing protein | transcript_product=PCI domain-containing protein | location=TGME49_chrVIII:3419960-3427248(+) | pr	2|4	6	3	2	0|3	0.16	0.28	0.16	0.28	0.16	-3.26	2	0.47
TGME49_273460-t26_1-p1 | transcript=TGME49_273460-t26_1 | gene=TGME49_273460 | organism=Toxoplasma_gondii_ME49 | gene_product=eukaryotic translation initiation factor 3 subunit 6 interacting protein | transcript_product=eukaryotic translation initiation fa	1|4	5	2.5	2	2|2	0.03	0.06	0.03	0.06	0.03	-6.96	1.25	0.57
TGME49_251760-t26_1-p1 | transcript=TGME49_251760-t26_1 | gene=TGME49_251760 | organism=Toxoplasma_gondii_ME49 | gene_product=subunit of proteaseome activator complex, putative | transcript_product=subunit of proteaseome activator complex, putative | locat	1|3	4	2	2	1|0	0.37	0.73	0.37	0.73	0.37	-1.66	4	0.34
TGME49_202510-t26_1-p1 | transcript=TGME49_202510-t26_1 | gene=TGME49_202510 | organism=Toxoplasma_gondii_ME49 | gene_product=multi-pass transmembrane protein | transcript_product=multi-pass transmembrane protein | location=TGME49_chrVIIa:3268242-3270410(-	1|1	2	1	2	1|0	0	0	0	0	0	-1.66	2	0.79
TGME49_286270-t26_1-p1 | transcript=TGME49_286270-t26_1 | gene=TGME49_286270 | organism=Toxoplasma_gondii_ME49 | gene_product=hypothetical protein | transcript_product=hypothetical protein | location=TGME49_chrV:1854575-1875620(-) | protein_length=5829 | s	1|1	2	1	2	0|0	0	0	0	0	0	0.67	10	0.79
TGME49_209800-t26_1-p1 | transcript=TGME49_209800-t26_1 | gene=TGME49_209800 | organism=Toxoplasma_gondii_ME49 | gene_product=formate/nitrite transporter protein | transcript_product=formate/nitrite transporter protein | location=TGME49_chrIb:1461176-14624	0|0	0	0	2	0|1	0	0	0	0	0	-3.27	0	0.79
TGME49_244110-t26_1-p1 | transcript=TGME49_244110-t26_1 | gene=TGME49_244110 | organism=Toxoplasma_gondii_ME49 | gene_product=nucleosome assembly protein (nap) protein | transcript_product=nucleosome assembly protein (nap) protein | location=TGME49_chrVI:3	1|2	3	1.5	2	2|0	0.07	0.15	0.07	0.15	0.07	-3.22	1.5	0.5
TGME49_320430-t26_1-p1 | transcript=TGME49_320430-t26_1 | gene=TGME49_320430 | organism=Toxoplasma_gondii_ME49 | gene_product=cell-cycle-control protein (translation regulation), putative | transcript_product=cell-cycle-control protein (translation regulat	1|1	2	1	2	8|5	0	0	0	0	0	-25.51	0.15	0.79
TGME49_232150-t26_1-p1 | transcript=TGME49_232150-t26_1 | gene=TGME49_232150 | organism=Toxoplasma_gondii_ME49 | gene_product=hypothetical protein | transcript_product=hypothetical protein | location=TGME49_chrVIII:1889437-1900535(+) | protein_length=976 |	3|3	6	3	2	6|4	0	0	0	0	0	-14.85	0.6	0.79
TGME49_313848-t26_1-p1 | transcript=TGME49_313848-t26_1 | gene=TGME49_313848 | organism=Toxoplasma_gondii_ME49 | gene_product=hypothetical protein | transcript_product=hypothetical protein | location=TGME49_chrXI:3730624-3732685(-) | protein_length=498 | s	1|0	1	0.5	2	0|0	0	0	0	0	0	-1.83	5	0.79
TGME49_287500-t26_1-p1 | transcript=TGME49_287500-t26_1 | gene=TGME49_287500 | organism=Toxoplasma_gondii_ME49 | gene_product=T complex chaperonin, putative | transcript_product=T complex chaperonin, putative | location=TGME49_chrV:565387-570680(-) | prote	1|3	4	2	2	0|0	0.49	0.99	0.49	0.99	0.49	0.67	20	0.15
TGME49_291960-t26_1-p1 | transcript=TGME49_291960-t26_1 | gene=TGME49_291960 | organism=Toxoplasma_gondii_ME49 | gene_product=rhoptry kinase family protein ROP40 (incomplete catalytic triad) | transcript_product=rhoptry kinase family protein ROP40 (incompl	0|2	2	1	2	2|2	0	0	0	0	0	-9.06	0.5	0.79
TGME49_310700-t26_1-p1 | transcript=TGME49_310700-t26_1 | gene=TGME49_310700 | organism=Toxoplasma_gondii_ME49 | gene_product=serine/threonine phosophatase PP1 | transcript_product=serine/threonine phosophatase PP1 | location=TGME49_chrXI:1524051-1525526(-	3|1	4	2	2	1|1	0.17	0.33	0.17	0.33	0.17	-3.46	2	0.46
TGME49_291330-t26_1-p1 | transcript=TGME49_291330-t26_1 | gene=TGME49_291330 | organism=Toxoplasma_gondii_ME49 | gene_product=RNA recognition motif-containing protein | transcript_product=RNA recognition motif-containing protein | location=TGME49_chrIX:424	0|2	2	1	2	6|0	0	0	0	0	0	-12.58	0.33	0.79
TGME49_232620-t26_1-p1 | transcript=TGME49_232620-t26_1 | gene=TGME49_232620 | organism=Toxoplasma_gondii_ME49 | gene_product=hypothetical protein | transcript_product=hypothetical protein | location=TGME49_chrVIII:2194733-2197815(+) | protein_length=894 |	0|0	0	0	2	7|5	0	0	0	0	0	-26.54	0	0.79
TGME49_300280-t26_1-p1 | transcript=TGME49_300280-t26_1 | gene=TGME49_300280 | organism=Toxoplasma_gondii_ME49 | gene_product=LSM domain-containing protein | transcript_product=LSM domain-containing protein | location=TGME49_chrXII:109937-112430(-) | prote	0|1	1	0.5	2	5|2	0	0	0	0	0	-15.59	0.14	0.79
TGME49_243730-t26_1-p1 | transcript=TGME49_243730-t26_1 | gene=TGME49_243730 | organism=Toxoplasma_gondii_ME49 | gene_product=rhoptry protein ROP9 | transcript_product=rhoptry protein ROP9 | location=TGME49_chrVI:2819522-2822066(+) | protein_length=353 | s	0|2	2	1	2	2|3	0	0	0	0	0	-11.29	0.4	0.79
TGME49_257990-t26_1-p1 | transcript=TGME49_257990-t26_1 | gene=TGME49_257990 | organism=Toxoplasma_gondii_ME49 | gene_product=heat shock protein 101, putative | transcript_product=heat shock protein 101, putative | location=TGME49_chrVIIb:3670754-3679545(+	2|5	7	3.5	2	1|0	0.7	0.98	0.7	0.98	0.7	-0.34	7	0.04
TGME49_281980-t26_1-p1 | transcript=TGME49_281980-t26_1 | gene=TGME49_281980 | organism=Toxoplasma_gondii_ME49 | gene_product=phosphatidate cytidylyltransferase | transcript_product=phosphatidate cytidylyltransferase | location=TGME49_chrVIIa:4303342-43065	0|3	3	1.5	2	7|6	0	0	0	0	0	-28.78	0.23	0.79
TGME49_210440-t26_1-p1 | transcript=TGME49_210440-t26_1 | gene=TGME49_210440 | organism=Toxoplasma_gondii_ME49 | gene_product=polynucleotide adenylyltransferase | transcript_product=polynucleotide adenylyltransferase | location=TGME49_chrIX:4783203-4789020	0|1	1	0.5	2	0|0	0	0	0	0	0	-1.83	5	0.79
TGME49_222020-t26_1-p1 | transcript=TGME49_222020-t26_1 | gene=TGME49_222020 | organism=Toxoplasma_gondii_ME49 | gene_product=phosphoglycerate kinase PGKII | transcript_product=phosphoglycerate kinase PGKII | location=TGME49_chrII:761699-766846(+) | protei	1|3	4	2	2	5|2	0	0	0	0	0	-12.93	0.57	0.79
TGME49_278780-t26_1-p1 | transcript=TGME49_278780-t26_1 | gene=TGME49_278780 | organism=Toxoplasma_gondii_ME49 | gene_product=hypothetical protein | transcript_product=hypothetical protein | location=TGME49_chrXII:5879642-5883298(+) | protein_length=433 |	1|2	3	1.5	2	0|0	0.47	0.94	0.47	0.94	0.47	0.67	15	0.21
TGME49_242800-t26_1-p1 | transcript=TGME49_242800-t26_1 | gene=TGME49_242800 | organism=Toxoplasma_gondii_ME49 | gene_product=ribosome biogenesis protein NSA2, putative | transcript_product=ribosome biogenesis protein NSA2, putative | location=TGME49_chrVI	2|2	4	2	2	0|0	0.94	0.94	0.94	0.94	0.94	2.71	20	0.01
TGME49_281640-t26_1-p1 | transcript=TGME49_281640-t26_1 | gene=TGME49_281640 | organism=Toxoplasma_gondii_ME49 | gene_product=hypothetical protein | transcript_product=hypothetical protein | location=TGME49_chrVIIa:4237402-4243986(+) | protein_length=948 |	1|1	2	1	2	4|0	0	0	0	0	0	-6.38	0.5	0.79
TGME49_260540-t26_1-p1 | transcript=TGME49_260540-t26_1 | gene=TGME49_260540 | organism=Toxoplasma_gondii_ME49 | gene_product=alveolin domain containing intermediate filament IMC14 | transcript_product=alveolin domain containing intermediate filament IMC14	2|1	3	1.5	2	1|0	0.21	0.42	0.21	0.42	0.21	-1.66	3	0.4
TGME49_314410-t26_1-p1 | transcript=TGME49_314410-t26_1 | gene=TGME49_314410 | organism=Toxoplasma_gondii_ME49 | gene_product=aquarius, putative | transcript_product=aquarius, putative | location=TGME49_chrXI:4069823-4083248(+) | protein_length=2250 | sequ	0|0	0	0	2	9|1	0	0	0	0	0	-21.31	0	0.79
TGME49_310860-t26_1-p1 | transcript=TGME49_310860-t26_1 | gene=TGME49_310860 | organism=Toxoplasma_gondii_ME49 | gene_product=U5 snRNP-specific protein | transcript_product=U5 snRNP-specific protein | location=TGME49_chrXI:1631018-1636892(-) | protein_leng	0|1	1	0.5	2	5|1	0	0	0	0	0	-12.99	0.17	0.79
TGME49_267350-t26_1-p1 | transcript=TGME49_267350-t26_1 | gene=TGME49_267350 | organism=Toxoplasma_gondii_ME49 | gene_product=LSM domain-containing protein | transcript_product=LSM domain-containing protein | location=TGME49_chrIX:705800-706165(-) | protei	1|1	2	1	2	0|0	0	0	0	0	0	0.67	10	0.79
TGME49_273960-t26_1-p1 | transcript=TGME49_273960-t26_1 | gene=TGME49_273960 | organism=Toxoplasma_gondii_ME49 | gene_product=chaperonin GroS protein | transcript_product=chaperonin GroS protein | location=TGME49_chrVIII:3145280-3150095(+) | protein_length	0|0	0	0	2	6|2	0	0	0	0	0	-17.49	0	0.79
TGME49_280560-t26_1-p1 | transcript=TGME49_280560-t26_1 | gene=TGME49_280560 | organism=Toxoplasma_gondii_ME49 | gene_product=selenide, water dikinase | transcript_product=selenide, water dikinase | location=TGME49_chrVIIa:296007-305380(-) | protein_length	1|2	3	1.5	2	5|1	0	0	0	0	0	-10.48	0.5	0.79
TGME49_270320-t26_1-p1 | transcript=TGME49_270320-t26_1 | gene=TGME49_270320 | organism=Toxoplasma_gondii_ME49 | gene_product=protein phosphatase 2C domain-containing protein | transcript_product=protein phosphatase 2C domain-containing protein | location=	3|2	5	2.5	2	4|1	0	0	0	0	0	-7.18	1	0.68
TGME49_275840-t26_1-p1 | transcript=TGME49_275840-t26_1 | gene=TGME49_275840 | organism=Toxoplasma_gondii_ME49 | gene_product=protein phosphatase 2C domain-containing protein | transcript_product=protein phosphatase 2C domain-containing protein | location=	0|0	0	0	2	7|2	0	0	0	0	0	-19.61	0	0.79
TGME49_264080-t26_1-p1 | transcript=TGME49_264080-t26_1 | gene=TGME49_264080 | organism=Toxoplasma_gondii_ME49 | gene_product=acyl carrier protein ACP | transcript_product=acyl carrier protein ACP | location=TGME49_chrVIIb:203978-205456(-) | protein_length	0|0	0	0	2	3|3	0	0	0	0	0	-13.37	0	0.79
TGME49_225790-t26_1-p1 | transcript=TGME49_225790-t26_1 | gene=TGME49_225790 | organism=Toxoplasma_gondii_ME49 | gene_product=PDI family protein | transcript_product=PDI family protein | location=TGME49_chrX:2038686-2040591(+) | protein_length=189 | sequen	2|2	4	2	2	4|0	0	0	0	0	0	-4.95	1	0.79
TGME49_310450-t26_1-p1 | transcript=TGME49_310450-t26_1 | gene=TGME49_310450 | organism=Toxoplasma_gondii_ME49 | gene_product=myosin heavy chain, putative | transcript_product=myosin heavy chain, putative | location=TGME49_chrXI:1349368-1364031(+) | protei	2|2	4	2	2	2|1	0.02	0.02	0.02	0.02	0.02	-3.76	1.33	0.59
TGME49_208560-t26_1-p1 | transcript=TGME49_208560-t26_1 | gene=TGME49_208560 | organism=Toxoplasma_gondii_ME49 | gene_product=carrier superfamily protein | transcript_product=carrier superfamily protein | location=TGME49_chrIb:778066-783599(-) | protein_le	1|0	1	0.5	2	5|3	0	0	0	0	0	-17.74	0.12	0.79
TGME49_297880-t26_1-p1 | transcript=TGME49_297880-t26_1 | gene=TGME49_297880 | organism=Toxoplasma_gondii_ME49 | gene_product=dense granule protein DG32 | transcript_product=dense granule protein DG32 | location=TGME49_chrII:2093540-2094542(-) | protein_le	2|2	4	2	2	1|0	0.42	0.42	0.42	0.42	0.42	-0.34	4	0.3
TGME49_301440-t26_1-p1 | transcript=TGME49_301440-t26_1 | gene=TGME49_301440 | organism=Toxoplasma_gondii_ME49 | gene_product=calcium-dependent protein kinase CDPK1 | transcript_product=calcium-dependent protein kinase CDPK1 | location=TGME49_chrIV:2480948	1|1	2	1	2	1|1	0	0	0	0	0	-3.46	1	0.79
TGME49_209170-t26_1-p1 | transcript=TGME49_209170-t26_1 | gene=TGME49_209170 | organism=Toxoplasma_gondii_ME49 | gene_product=hypothetical protein | transcript_product=hypothetical protein | location=TGME49_chrIb:1092485-1093735(-) | protein_length=416 | s	2|1	3	1.5	2	3|2	0	0	0	0	0	-8.97	0.6	0.79
TGME49_320020-t26_1-p1 | transcript=TGME49_320020-t26_1 | gene=TGME49_320020 | organism=Toxoplasma_gondii_ME49 | gene_product=transporter, major facilitator family protein | transcript_product=transporter, major facilitator family protein | location=TGME49	1|1	2	1	2	1|1	0	0	0	0	0	-3.46	1	0.79
TGME49_203990-t26_1-p1 | transcript=TGME49_203990-t26_1 | gene=TGME49_203990 | organism=Toxoplasma_gondii_ME49 | gene_product=rhoptry protein ROP12 | transcript_product=rhoptry protein ROP12 | location=TGME49_chrVIIa:2055545-2057386(-) | protein_length=236	1|1	2	1	2	1|2	0	0	0	0	0	-5.26	0.67	0.79
TGME49_270830-t26_1-p1 | transcript=TGME49_270830-t26_1 | gene=TGME49_270830 | organism=Toxoplasma_gondii_ME49 | gene_product=small nuclear ribonucleoprotein | transcript_product=small nuclear ribonucleoprotein | location=TGME49_chrVIII:4968128-4971788(-)	0|0	0	0	2	2|1	0	0	0	0	0	-7.07	0	0.79
TGME49_219280-t26_1-p1 | transcript=TGME49_219280-t26_1 | gene=TGME49_219280 | organism=Toxoplasma_gondii_ME49 | gene_product=actin like protein ALP1 | transcript_product=actin like protein ALP1 | location=TGME49_chrXII:998301-1004576(-) | protein_length=4	1|4	5	2.5	2	2|0	0.28	0.56	0.28	0.56	0.28	-3.22	2.5	0.36
TGME49_299780-t26_1-p1 | transcript=TGME49_299780-t26_1 | gene=TGME49_299780 | organism=Toxoplasma_gondii_ME49 | gene_product=hypothetical protein | transcript_product=hypothetical protein | location=TGME49_chrXII:350560-353508(-) | protein_length=545 | se	1|3	4	2	2	1|0	0.37	0.73	0.37	0.73	0.37	-1.66	4	0.34
TGME49_313910-t26_1-p1 | transcript=TGME49_313910-t26_1 | gene=TGME49_313910 | organism=Toxoplasma_gondii_ME49 | gene_product=RNA recognition motif 2 protein | transcript_product=RNA recognition motif 2 protein | location=TGME49_chrXI:3803888-3807237(+) |	2|2	4	2	2	8|5	0	0	0	0	0	-22.92	0.31	0.79
TGME49_314260-t26_1-p1 | transcript=TGME49_314260-t26_1 | gene=TGME49_314260 | organism=Toxoplasma_gondii_ME49 | gene_product=hypothetical protein | transcript_product=hypothetical protein | location=TGME49_chrXI:3965719-3966360(+) | protein_length=213 | s	0|0	0	0	2	2|2	0	0	0	0	0	-9.06	0	0.79
TGME49_217510-t26_1-p1 | transcript=TGME49_217510-t26_1 | gene=TGME49_217510 | organism=Toxoplasma_gondii_ME49 | gene_product=hypothetical protein | transcript_product=hypothetical protein | location=TGME49_chrXII:1885676-1887506(+) | protein_length=380 |	2|0	2	1	2	5|0	0	0	0	0	0	-10.72	0.4	0.79
TGME49_313670-t26_1-p1 | transcript=TGME49_313670-t26_1 | gene=TGME49_313670 | organism=Toxoplasma_gondii_ME49 | gene_product=adaptin n terminal region domain-containing protein | transcript_product=adaptin n terminal region domain-containing protein | loc	0|0	0	0	2	5|3	0	0	0	0	0	-17.74	0	0.79
TGME49_216670-t26_1-p1 | transcript=TGME49_216670-t26_1 | gene=TGME49_216670 | organism=Toxoplasma_gondii_ME49 | gene_product=FUSE-binding protein 2 / KH-type splicing regulatory protein | transcript_product=FUSE-binding protein 2 / KH-type splicing regula	3|1	4	2	2	1|1	0.17	0.33	0.17	0.33	0.17	-3.46	2	0.46
TGME49_287270-t26_1-p1 | transcript=TGME49_287270-t26_1 | gene=TGME49_287270 | organism=Toxoplasma_gondii_ME49 | gene_product=hypothetical protein | transcript_product=hypothetical protein | location=TGME49_chrV:1487275-1489389(+) | protein_length=704 | se	2|1	3	1.5	2	5|3	0	0	0	0	0	-14.95	0.38	0.79
TGME49_267420-t26_1-p1 | transcript=TGME49_267420-t26_1 | gene=TGME49_267420 | organism=Toxoplasma_gondii_ME49 | gene_product=mago nashi family protein 2, putative | transcript_product=mago nashi family protein 2, putative | location=TGME49_chrIX:664197-66	0|0	0	0	2	2|2	0	0	0	0	0	-9.06	0	0.79
TGME49_258970-t26_1-p1 | transcript=TGME49_258970-t26_1 | gene=TGME49_258970 | organism=Toxoplasma_gondii_ME49 | gene_product=hypothetical protein | transcript_product=hypothetical protein | location=TGME49_chrVIIb:3057863-3076202(-) | protein_length=3039	3|4	7	3.5	2	7|1	0	0	0	0	0	-10.48	0.88	0.79
TGME49_232250-t26_1-p1 | transcript=TGME49_232250-t26_1 | gene=TGME49_232250 | organism=Toxoplasma_gondii_ME49 | gene_product=catalase | transcript_product=catalase | location=TGME49_chrVIII:1974007-1980110(-) | protein_length=502 | sequence_SO=chromosome	0|1	1	0.5	2	4|2	0	0	0	0	0	-13.37	0.17	0.79
TGME49_267500-t26_1-p1 | transcript=TGME49_267500-t26_1 | gene=TGME49_267500 | organism=Toxoplasma_gondii_ME49 | gene_product=hypothetical protein | transcript_product=hypothetical protein | location=TGME49_chrIX:610582-611919(+) | protein_length=230 | seq	2|1	3	1.5	2	1|1	0.06	0.12	0.06	0.12	0.06	-3.46	1.5	0.52
TGME49_250340-t26_1-p1 | transcript=TGME49_250340-t26_1 | gene=TGME49_250340 | organism=Toxoplasma_gondii_ME49 | gene_product=centrin 2 | transcript_product=centrin 2 | location=TGME49_chrXII:5057773-5059554(-) | protein_length=170 | sequence_SO=chromosome	0|0	0	0	2	3|0	0	0	0	0	0	-6.79	0	0.79
TGME49_204310-t26_1-p1 | transcript=TGME49_204310-t26_1 | gene=TGME49_204310 | organism=Toxoplasma_gondii_ME49 | gene_product=hypothetical protein | transcript_product=hypothetical protein | location=TGME49_chrVIIa:1887392-1908600(+) | protein_length=2209	0|0	0	0	2	14|1	0	0	0	0	0	-32.16	0	0.79
TGME49_290200-t26_1-p1 | transcript=TGME49_290200-t26_1 | gene=TGME49_290200 | organism=Toxoplasma_gondii_ME49 | gene_product=NAD/NADP octopine/nopaline dehydrogenase, alpha-helical domain-containing protein | transcript_product=NAD/NADP octopine/nopaline	1|3	4	2	2	1|1	0.17	0.33	0.17	0.33	0.17	-3.46	2	0.46
TGME49_249840-t26_1-p1 | transcript=TGME49_249840-t26_1 | gene=TGME49_249840 | organism=Toxoplasma_gondii_ME49 | gene_product=dynein heavy chain 2, putative | transcript_product=dynein heavy chain 2, putative | location=TGME49_chrXII:4850660-4899730(+) | p	1|1	2	1	2	0|0	0	0	0	0	0	0.67	10	0.79
TGME49_205700-t26_1-p1 | transcript=TGME49_205700-t26_1 | gene=TGME49_205700 | organism=Toxoplasma_gondii_ME49 | gene_product=cyclophilin precursor | transcript_product=cyclophilin precursor | location=TGME49_chrVIIa:1209729-1210775(+) | protein_length=348	1|2	3	1.5	2	0|0	0.47	0.94	0.47	0.94	0.47	0.67	15	0.21
TGME49_206340-t26_1-p1 | transcript=TGME49_206340-t26_1 | gene=TGME49_206340 | organism=Toxoplasma_gondii_ME49 | gene_product=hypothetical protein | transcript_product=hypothetical protein | location=TGME49_chrVIIa:1054024-1055163(-) | protein_length=187 |	0|0	0	0	2	1|1	0	0	0	0	0	-4.87	0	0.79
TGME49_209850-t26_1-p1 | transcript=TGME49_209850-t26_1 | gene=TGME49_209850 | organism=Toxoplasma_gondii_ME49 | gene_product=RNA recognition motif-containing protein | transcript_product=RNA recognition motif-containing protein | location=TGME49_chrIb:148	1|1	2	1	2	2|3	0	0	0	0	0	-8.97	0.4	0.79
TGME49_310470-t26_1-p1 | transcript=TGME49_310470-t26_1 | gene=TGME49_310470 | organism=Toxoplasma_gondii_ME49 | gene_product=cytochrome C oxidase subunit IIb, putative | transcript_product=cytochrome C oxidase subunit IIb, putative | location=TGME49_chrXI	0|1	1	0.5	2	1|2	0	0	0	0	0	-7.07	0.33	0.79
TGME49_275480-t26_1-p1 | transcript=TGME49_275480-t26_1 | gene=TGME49_275480 | organism=Toxoplasma_gondii_ME49 | gene_product=Myb family DNA-binding domain-containing protein | transcript_product=Myb family DNA-binding domain-containing protein | location=	0|0	0	0	2	6|4	0	0	0	0	0	-22.13	0	0.79
TGME49_269800-t26_1-p1 | transcript=TGME49_269800-t26_1 | gene=TGME49_269800 | organism=Toxoplasma_gondii_ME49 | gene_product=glutamine-dependent NAD(+) synthetase protein, putative | transcript_product=glutamine-dependent NAD(+) synthetase protein, putati	0|0	0	0	2	3|1	0	0	0	0	0	-9.06	0	0.79
TGME49_205340-t26_1-p1 | transcript=TGME49_205340-t26_1 | gene=TGME49_205340 | organism=Toxoplasma_gondii_ME49 | gene_product=ribosomal protein RPS12 | transcript_product=ribosomal protein RPS12 | location=TGME49_chrVIIa:1467654-1468859(+) | protein_length	0|2	2	1	2	1|1	0.06	0.12	0.06	0.12	0.06	-4.87	1	0.52
TGME49_235340-t26_1-p1 | transcript=TGME49_235340-t26_1 | gene=TGME49_235340 | organism=Toxoplasma_gondii_ME49 | gene_product=hypothetical protein | transcript_product=hypothetical protein | location=TGME49_chrX:4786646-4792266(+) | protein_length=720 | se	2|3	5	2.5	2	1|0	0.57	0.73	0.57	0.73	0.57	-0.34	5	0.09
TGME49_270690-t26_1-p1 | transcript=TGME49_270690-t26_1 | gene=TGME49_270690 | organism=Toxoplasma_gondii_ME49 | gene_product=arginyl-tRNA synthetase | transcript_product=arginyl-tRNA synthetase | location=TGME49_chrVIII:5070401-5083219(-) | protein_length	0|0	0	0	2	9|2	0	0	0	0	0	-23.78	0	0.79
TGME49_225990-t26_1-p1 | transcript=TGME49_225990-t26_1 | gene=TGME49_225990 | organism=Toxoplasma_gondii_ME49 | gene_product=acyl transferase domain-containing protein | transcript_product=acyl transferase domain-containing protein | location=TGME49_chrX:	0|0	0	0	2	6|4	0	0	0	0	0	-22.13	0	0.79
TGME49_254440-t26_1-p1 | transcript=TGME49_254440-t26_1 | gene=TGME49_254440 | organism=Toxoplasma_gondii_ME49 | gene_product=ribosomal protein RPL12 | transcript_product=ribosomal protein RPL12 | location=TGME49_chrIII:1740149-1743143(-) | protein_length=	1|1	2	1	2	1|1	0	0	0	0	0	-3.46	1	0.79
TGME49_226960-t26_1-p1 | transcript=TGME49_226960-t26_1 | gene=TGME49_226960 | organism=Toxoplasma_gondii_ME49 | gene_product=phosphofructokinase PFKII | transcript_product=phosphofructokinase PFKII | location=TGME49_chrX:1186611-1197026(-) | protein_lengt	1|2	3	1.5	2	0|1	0.21	0.42	0.21	0.42	0.21	-1.66	3	0.4
TGME49_274060-t26_1-p1 | transcript=TGME49_274060-t26_1 | gene=TGME49_274060 | organism=Toxoplasma_gondii_ME49 | gene_product=2-oxoglutarate/malate translocase OMT | transcript_product=2-oxoglutarate/malate translocase OMT | location=TGME49_chrVIII:3047633	2|4	6	3	2	1|0	0.67	0.92	0.67	0.92	0.67	-0.34	6	0.05
TGME49_226068-t26_1-p1 | transcript=TGME49_226068-t26_1 | gene=TGME49_226068 | organism=Toxoplasma_gondii_ME49 | gene_product=DnaJ domain-containing protein | transcript_product=DnaJ domain-containing protein | location=TGME49_chrX:1829082-1835017(-) | pro	0|0	0	0	2	5|1	0	0	0	0	0	-12.99	0	0.79
TGME49_265410-t26_1-p1 | transcript=TGME49_265410-t26_1 | gene=TGME49_265410 | organism=Toxoplasma_gondii_ME49 | gene_product=G-protein beta WD-40 repeat containing protein | transcript_product=G-protein beta WD-40 repeat containing protein | location=TGME	0|0	0	0	2	7|4	0	0	0	0	0	-24.37	0	0.79
TGME49_273730-t26_1-p1 | transcript=TGME49_273730-t26_1 | gene=TGME49_273730 | organism=Toxoplasma_gondii_ME49 | gene_product=phospholipase, patatin family protein | transcript_product=phospholipase, patatin family protein | location=TGME49_chrVIII:3301413	1|0	1	0.5	2	2|2	0	0	0	0	0	-9.06	0.25	0.79
TGME49_253430-t26_1-p1 | transcript=TGME49_253430-t26_1 | gene=TGME49_253430 | organism=Toxoplasma_gondii_ME49 | gene_product=asparagine synthetase, putative | transcript_product=asparagine synthetase, putative | location=TGME49_chrIII:943634-949862(+) | p	1|2	3	1.5	2	0|1	0.21	0.42	0.21	0.42	0.21	-1.66	3	0.4
TGME49_215060-t26_1-p1 | transcript=TGME49_215060-t26_1 | gene=TGME49_215060 | organism=Toxoplasma_gondii_ME49 | gene_product=small GTP-binding protein sar1, putative | transcript_product=small GTP-binding protein sar1, putative | location=TGME49_chrX:6722	1|2	3	1.5	2	0|0	0.47	0.94	0.47	0.94	0.47	0.67	15	0.21
TGME49_265770-t26_1-p1 | transcript=TGME49_265770-t26_1 | gene=TGME49_265770 | organism=Toxoplasma_gondii_ME49 | gene_product=hypothetical protein | transcript_product=hypothetical protein | location=TGME49_chrIX:1468067-1479922(-) | protein_length=2107 |	1|1	2	1	2	0|0	0	0	0	0	0	0.67	10	0.79
TGME49_285510-t26_1-p1 | transcript=TGME49_285510-t26_1 | gene=TGME49_285510 | organism=Toxoplasma_gondii_ME49 | gene_product=hypothetical protein | transcript_product=hypothetical protein | location=TGME49_chrV:2359871-2361180(-) | protein_length=166 | se	0|0	0	0	2	2|1	0	0	0	0	0	-7.07	0	0.79
TGME49_219590-t26_1-p1 | transcript=TGME49_219590-t26_1 | gene=TGME49_219590 | organism=Toxoplasma_gondii_ME49 | gene_product=RuvB family 1 protein | transcript_product=RuvB family 1 protein | location=TGME49_chrXII:840604-847215(+) | protein_length=492 |	0|2	2	1	2	4|1	0	0	0	0	0	-11.14	0.4	0.79
TGME49_222860-t26_1-p1 | transcript=TGME49_222860-t26_1 | gene=TGME49_222860 | organism=Toxoplasma_gondii_ME49 | gene_product=eukaryotic translation initiation factor, putative | transcript_product=eukaryotic translation initiation factor, putative | locat	2|2	4	2	2	2|0	0.15	0.15	0.15	0.15	0.15	-1.74	2	0.47
TGME49_213280-t26_1-p1 | transcript=TGME49_213280-t26_1 | gene=TGME49_213280 | organism=Toxoplasma_gondii_ME49 | gene_product=SAG-related sequence SRS25 | transcript_product=SAG-related sequence SRS25 | location=TGME49_chrV:894721-895296(-) | protein_lengt	0|0	0	0	2	2|2	0	0	0	0	0	-9.06	0	0.79
TGME49_313400-t26_1-p1 | transcript=TGME49_313400-t26_1 | gene=TGME49_313400 | organism=Toxoplasma_gondii_ME49 | gene_product=DnaJ domain-containing protein | transcript_product=DnaJ domain-containing protein | location=TGME49_chrXI:3340811-3345412(-) | pr	0|0	0	0	2	3|3	0	0	0	0	0	-13.37	0	0.79
TGME49_240510-t26_1-p1 | transcript=TGME49_240510-t26_1 | gene=TGME49_240510 | organism=Toxoplasma_gondii_ME49 | gene_product=hypothetical protein | transcript_product=hypothetical protein | location=TGME49_chrVI:1299462-1303181(-) | protein_length=1239 |	0|2	2	1	2	6|2	0	0	0	0	0	-17.49	0.25	0.79
TGME49_313780-t26_1-p1 | transcript=TGME49_313780-t26_1 | gene=TGME49_313780 | organism=Toxoplasma_gondii_ME49 | gene_product=hypothetical protein | transcript_product=hypothetical protein | location=TGME49_chrXI:3690363-3691754(-) | protein_length=463 | s	1|0	1	0.5	2	0|0	0	0	0	0	0	-1.83	5	0.79
TGME49_220930-t26_1-p1 | transcript=TGME49_220930-t26_1 | gene=TGME49_220930 | organism=Toxoplasma_gondii_ME49 | gene_product=hypothetical protein | transcript_product=hypothetical protein | location=TGME49_chrII:69415-74717(-) | protein_length=687 | seque	1|1	2	1	2	2|1	0	0	0	0	0	-5.26	0.67	0.79
TGME49_201800-t26_1-p1 | transcript=TGME49_201800-t26_1 | gene=TGME49_201800 | organism=Toxoplasma_gondii_ME49 | gene_product=hypothetical protein | transcript_product=hypothetical protein | location=TGME49_chrVIIa:3779712-3781789(+) | protein_length=267 |	0|0	0	0	2	4|1	0	0	0	0	0	-11.14	0	0.79
TGME49_202630-t26_1-p1 | transcript=TGME49_202630-t26_1 | gene=TGME49_202630 | organism=Toxoplasma_gondii_ME49 | gene_product=ATP-dependent metallopeptidase HflB subfamily protein | transcript_product=ATP-dependent metallopeptidase HflB subfamily protein |	0|1	1	0.5	2	4|1	0	0	0	0	0	-11.14	0.2	0.79
TGME49_221250-t26_1-p1 | transcript=TGME49_221250-t26_1 | gene=TGME49_221250 | organism=Toxoplasma_gondii_ME49 | gene_product=hypothetical protein | transcript_product=hypothetical protein | location=TGME49_chrII:174247-180046(+) | protein_length=1052 | se	0|1	1	0.5	2	0|0	0	0	0	0	0	-1.83	5	0.79
TGME49_248500-t26_1-p1 | transcript=TGME49_248500-t26_1 | gene=TGME49_248500 | organism=Toxoplasma_gondii_ME49 | gene_product=hypothetical protein | transcript_product=hypothetical protein | location=TGME49_chrXII:3891343-3894320(+) | protein_length=346 |	1|1	2	1	2	3|1	0	0	0	0	0	-6.96	0.5	0.79
TGME49_231960-t26_1-p1 | transcript=TGME49_231960-t26_1 | gene=TGME49_231960 | organism=Toxoplasma_gondii_ME49 | gene_product=omega secalin, putative | transcript_product=omega secalin, putative | location=TGME49_chrVIII:1671288-1677536(-) | protein_length	0|0	0	0	2	7|4	0	0	0	0	0	-24.37	0	0.79
TGME49_288240-t26_1-p1 | transcript=TGME49_288240-t26_1 | gene=TGME49_288240 | organism=Toxoplasma_gondii_ME49 | gene_product=hypothetical protein | transcript_product=hypothetical protein | location=TGME49_chrIX:2406112-2409033(+) | protein_length=921 | s	0|1	1	0.5	2	0|0	0	0	0	0	0	-1.83	5	0.79
TGME49_243620-t26_1-p1 | transcript=TGME49_243620-t26_1 | gene=TGME49_243620 | organism=Toxoplasma_gondii_ME49 | gene_product=hypothetical protein | transcript_product=hypothetical protein | location=TGME49_chrVI:2755611-2759019(-) | protein_length=358 | s	0|0	0	0	2	4|3	0	0	0	0	0	-15.61	0	0.79
TGME49_282140-t26_1-p1 | transcript=TGME49_282140-t26_1 | gene=TGME49_282140 | organism=Toxoplasma_gondii_ME49 | gene_product=cwf21 protein | transcript_product=cwf21 protein | location=TGME49_chrVIIa:4398590-4400599(+) | protein_length=669 | sequence_SO=c	0|0	0	0	2	6|1	0	0	0	0	0	-15.15	0	0.79
TGME49_276890-t26_1-p1 | transcript=TGME49_276890-t26_1 | gene=TGME49_276890 | organism=Toxoplasma_gondii_ME49 | gene_product=hypothetical protein | transcript_product=hypothetical protein | location=TGME49_chrXII:6874134-6881849(-) | protein_length=1174 |	1|2	3	1.5	2	4|0	0	0	0	0	0	-6.38	0.75	0.79
TGME49_321500-t26_1-p1 | transcript=TGME49_321500-t26_1 | gene=TGME49_321500 | organism=Toxoplasma_gondii_ME49 | gene_product=RNA recognition motif-containing protein | transcript_product=RNA recognition motif-containing protein | location=TGME49_chrIb:176	1|2	3	1.5	2	0|2	0.07	0.15	0.07	0.15	0.07	-3.22	1.5	0.5
TGME49_229420-t26_1-p1 | transcript=TGME49_229420-t26_1 | gene=TGME49_229420 | organism=Toxoplasma_gondii_ME49 | gene_product=cytochrome c, putative | transcript_product=cytochrome c, putative | location=TGME49_chrVIII:248246-249237(-) | protein_length=163	0|0	0	0	2	2|1	0	0	0	0	0	-7.07	0	0.79
TGME49_230340-t26_1-p1 | transcript=TGME49_230340-t26_1 | gene=TGME49_230340 | organism=Toxoplasma_gondii_ME49 | gene_product=hypothetical protein | transcript_product=hypothetical protein | location=TGME49_chrVIII:714535-719251(+) | protein_length=949 | s	3|1	4	2	2	0|0	0.49	0.99	0.49	0.99	0.49	0.67	20	0.15
TGME49_230490-t26_1-p1 | transcript=TGME49_230490-t26_1 | gene=TGME49_230490 | organism=Toxoplasma_gondii_ME49 | gene_product=phosphatidylinositol-4-phosphate 5-kinase | transcript_product=phosphatidylinositol-4-phosphate 5-kinase | location=TGME49_chrVIII	0|0	0	0	2	3|4	0	0	0	0	0	-15.61	0	0.79
TGME49_218280-t26_1-p1 | transcript=TGME49_218280-t26_1 | gene=TGME49_218280 | organism=Toxoplasma_gondii_ME49 | gene_product=eukaryotic porin, putative | transcript_product=eukaryotic porin, putative | location=TGME49_chrXII:1628343-1633530(+) | protein_l	1|1	2	1	2	3|2	0	0	0	0	0	-8.97	0.4	0.79
TGME49_289650-t26_1-p1 | transcript=TGME49_289650-t26_1 | gene=TGME49_289650 | organism=Toxoplasma_gondii_ME49 | gene_product=PEP-carboxykinase I | transcript_product=PEP-carboxykinase I | location=TGME49_chrIX:3365112-3368307(+) | protein_length=677 | seq	2|2	4	2	2	1|0	0.42	0.42	0.42	0.42	0.42	-0.34	4	0.3
TGME49_247350-t26_1-p1 | transcript=TGME49_247350-t26_1 | gene=TGME49_247350 | organism=Toxoplasma_gondii_ME49 | gene_product=thioredoxin domain-containing protein | transcript_product=thioredoxin domain-containing protein | location=TGME49_chrXII:3276227-	0|1	1	0.5	2	1|1	0	0	0	0	0	-4.87	0.5	0.79
TGME49_254650-t26_1-p1 | transcript=TGME49_254650-t26_1 | gene=TGME49_254650 | organism=Toxoplasma_gondii_ME49 | gene_product=zinc finger protein | transcript_product=zinc finger protein | location=TGME49_chrIII:1875738-1877387(+) | protein_length=400 | se	0|0	0	0	2	3|3	0	0	0	0	0	-13.37	0	0.79
TGME49_263070-t26_1-p1 | transcript=TGME49_263070-t26_1 | gene=TGME49_263070 | organism=Toxoplasma_gondii_ME49 | gene_product=CMGC kinase, CK2 family | transcript_product=CMGC kinase, CK2 family | location=TGME49_chrVIIb:827321-832243(+) | protein_length=5	2|2	4	2	2	1|0	0.42	0.42	0.42	0.42	0.42	-0.34	4	0.3
TGME49_228630-t26_1-p1 | transcript=TGME49_228630-t26_1 | gene=TGME49_228630 | organism=Toxoplasma_gondii_ME49 | gene_product=hypothetical protein | transcript_product=hypothetical protein | location=TGME49_chrX:269462-272003(+) | protein_length=328 | sequ	0|1	1	0.5	2	4|1	0	0	0	0	0	-11.14	0.2	0.79
TGME49_214880-t26_1-p1 | transcript=TGME49_214880-t26_1 | gene=TGME49_214880 | organism=Toxoplasma_gondii_ME49 | gene_product=hypothetical protein | transcript_product=hypothetical protein | location=TGME49_chrX:6564478-6568273(-) | protein_length=931 | se	1|2	3	1.5	2	0|0	0.47	0.94	0.47	0.94	0.47	0.67	15	0.21
TGME49_297940-t26_1-p1 | transcript=TGME49_297940-t26_1 | gene=TGME49_297940 | organism=Toxoplasma_gondii_ME49 | gene_product=single-strand binding protein | transcript_product=single-strand binding protein | location=TGME49_chrII:2125017-2129147(-) | prot	0|0	0	0	2	3|3	0	0	0	0	0	-13.37	0	0.79
TGME49_289830-t26_1-p1 | transcript=TGME49_289830-t26_1 | gene=TGME49_289830 | organism=Toxoplasma_gondii_ME49 | gene_product=eukaryotic initiation factor-3, delta subunit, putative | transcript_product=eukaryotic initiation factor-3, delta subunit, putati	1|2	3	1.5	2	0|1	0.21	0.42	0.21	0.42	0.21	-1.66	3	0.4
TGME49_246540-t26_1-p1 | transcript=TGME49_246540-t26_1 | gene=TGME49_246540 | organism=Toxoplasma_gondii_ME49 | gene_product=cytochrome c1, heme protein | transcript_product=cytochrome c1, heme protein | location=TGME49_chrXII:2840190-2843546(+) | protein	0|0	0	0	2	4|3	0	0	0	0	0	-15.61	0	0.79
TGME49_314790-t26_1-p1 | transcript=TGME49_314790-t26_1 | gene=TGME49_314790 | organism=Toxoplasma_gondii_ME49 | gene_product=small nuclear ribonucleoprotein G, putative | transcript_product=small nuclear ribonucleoprotein G, putative | location=TGME49_chr	1|0	1	0.5	2	1|1	0	0	0	0	0	-4.87	0.5	0.79
TGME49_217540-t26_1-p1 | transcript=TGME49_217540-t26_1 | gene=TGME49_217540 | organism=Toxoplasma_gondii_ME49 | gene_product=RNA recognition motif-containing protein | transcript_product=RNA recognition motif-containing protein | location=TGME49_chrXII:18	0|1	1	0.5	2	4|1	0	0	0	0	0	-11.14	0.2	0.79
TGME49_216180-t26_1-p1 | transcript=TGME49_216180-t26_1 | gene=TGME49_216180 | organism=Toxoplasma_gondii_ME49 | gene_product=hypothetical protein | transcript_product=hypothetical protein | location=TGME49_chrXI:6360300-6360743(-) | protein_length=147 | s	0|1	1	0.5	2	2|0	0	0	0	0	0	-4.63	0.5	0.79
TGME49_244200-t26_1-p1 | transcript=TGME49_244200-t26_1 | gene=TGME49_244200 | organism=Toxoplasma_gondii_ME49 | gene_product=2-oxoglutarate dehydrogenase e1 component, mitochondrial precursor, putative | transcript_product=2-oxoglutarate dehydrogenase e1	1|1	2	1	2	4|1	0	0	0	0	0	-8.82	0.4	0.79
TGME49_256000-t26_1-p1 | transcript=TGME49_256000-t26_1 | gene=TGME49_256000 | organism=Toxoplasma_gondii_ME49 | gene_product=endoplasmic reticulum retention receptor | transcript_product=endoplasmic reticulum retention receptor | location=TGME49_chrVIIb:4	1|1	2	1	2	1|1	0	0	0	0	0	-3.46	1	0.79
TGME49_216370-t26_1-p1 | transcript=TGME49_216370-t26_1 | gene=TGME49_216370 | organism=Toxoplasma_gondii_ME49 | gene_product=hypothetical protein | transcript_product=hypothetical protein | location=TGME49_chrXI:6205467-6207149(+) | protein_length=560 | s	1|2	3	1.5	2	0|0	0.47	0.94	0.47	0.94	0.47	0.67	15	0.21
TGME49_255190-t26_1-p1 | transcript=TGME49_255190-t26_1 | gene=TGME49_255190 | organism=Toxoplasma_gondii_ME49 | gene_product=myosin C | transcript_product=myosin C | location=TGME49_chrVIIb:5017832-5025813(+) | protein_length=1171 | sequence_SO=chromosome	0|1	1	0.5	2	3|1	0	0	0	0	0	-9.06	0.25	0.79
TGME49_226430-t26_1-p1 | transcript=TGME49_226430-t26_1 | gene=TGME49_226430 | organism=Toxoplasma_gondii_ME49 | gene_product=reticulon protein | transcript_product=reticulon protein | location=TGME49_chrX:1644756-1645346(-) | protein_length=196 | sequence	0|0	0	0	2	1|0	0	0	0	0	0	-3.27	0	0.79
TGME49_252290-t26_1-p1 | transcript=TGME49_252290-t26_1 | gene=TGME49_252290 | organism=Toxoplasma_gondii_ME49 | gene_product=importin alpha, putative | transcript_product=importin alpha, putative | location=TGME49_chrIII:468624-477891(+) | protein_length=	0|2	2	1	2	3|0	0.02	0.04	0.02	0.04	0.02	-6.79	0.67	0.61
TGME49_273090-t26_1-p1 | transcript=TGME49_273090-t26_1 | gene=TGME49_273090 | organism=Toxoplasma_gondii_ME49 | gene_product=cell division protein CDC48CY | transcript_product=cell division protein CDC48CY | location=TGME49_chrVIII:3665307-3674504(-) | pr	2|2	4	2	2	2|2	0	0	0	0	0	-5.54	1	0.79
TGME49_309250-t26_1-p1 | transcript=TGME49_309250-t26_1 | gene=TGME49_309250 | organism=Toxoplasma_gondii_ME49 | gene_product=hypothetical protein | transcript_product=hypothetical protein | location=TGME49_chrXI:584704-598943(-) | protein_length=3800 | se	1|0	1	0.5	2	0|0	0	0	0	0	0	-1.83	5	0.79
TGME49_260180-t26_1-p1 | transcript=TGME49_260180-t26_1 | gene=TGME49_260180 | organism=Toxoplasma_gondii_ME49 | gene_product=hypothetical protein | transcript_product=hypothetical protein | location=TGME49_chrVIIb:2475651-2477511(-) | protein_length=157 |	0|0	0	0	2	3|2	0	0	0	0	0	-11.29	0	0.79
TGME49_266640-t26_1-p1 | transcript=TGME49_266640-t26_1 | gene=TGME49_266640 | organism=Toxoplasma_gondii_ME49 | gene_product=Acetyl-coenzyme A synthetase 2, putative | transcript_product=Acetyl-coenzyme A synthetase 2, putative | location=TGME49_chrIX:105	1|3	4	2	2	0|0	0.49	0.99	0.49	0.99	0.49	0.67	20	0.15
TGME49_308020-t26_1-p1 | transcript=TGME49_308020-t26_1 | gene=TGME49_308020 | organism=Toxoplasma_gondii_ME49 | gene_product=SAG-related sequence SRS57 | transcript_product=SAG-related sequence SRS57 | location=TGME49_chrXII:510586-511743(-) | protein_len	0|1	1	0.5	2	2|1	0	0	0	0	0	-7.07	0.33	0.79
TGME49_294610-t26_1-p1 | transcript=TGME49_294610-t26_1 | gene=TGME49_294610 | organism=Toxoplasma_gondii_ME49 | gene_product=histone lysine methyltransferase, SET, putative | transcript_product=histone lysine methyltransferase, SET, putative | location=TG	1|1	2	1	2	6|0	0	0	0	0	0	-10.08	0.33	0.79
TGME49_239740-t26_1-p1 | transcript=TGME49_239740-t26_1 | gene=TGME49_239740 | organism=Toxoplasma_gondii_ME49 | gene_product=dense granule protein GRA14 | transcript_product=dense granule protein GRA14 | location=TGME49_chrVI:883160-884386(-) | protein_le	1|0	1	0.5	2	2|0	0	0	0	0	0	-4.63	0.5	0.79
TGME49_202370-t26_1-p1 | transcript=TGME49_202370-t26_1 | gene=TGME49_202370 | organism=Toxoplasma_gondii_ME49 | gene_product=T-complex protein 1, epsilon subunit (TCP-1-epsilon), putative | transcript_product=T-complex protein 1, epsilon subunit (TCP-1-ep	0|1	1	0.5	2	0|0	0	0	0	0	0	-1.83	5	0.79
TGME49_303450-t26_1-p1 | transcript=TGME49_303450-t26_1 | gene=TGME49_303450 | organism=Toxoplasma_gondii_ME49 | gene_product=coatomer gamma subunit | transcript_product=coatomer gamma subunit | location=KE139041:71-2096(+) | protein_length=302 | sequence_	1|1	2	1	2	0|0	0	0	0	0	0	0.67	10	0.79
TGME49_313010-t26_1-p1 | transcript=TGME49_313010-t26_1 | gene=TGME49_313010 | organism=Toxoplasma_gondii_ME49 | gene_product=DEAD (Asp-Glu-Ala-Asp) box polypeptide DDX6 | transcript_product=DEAD (Asp-Glu-Ala-Asp) box polypeptide DDX6 | location=TGME49_chr	2|0	2	1	2	3|2	0	0	0	0	0	-11.29	0.4	0.79
TGME49_215100-t26_1-p1 | transcript=TGME49_215100-t26_1 | gene=TGME49_215100 | organism=Toxoplasma_gondii_ME49 | gene_product=PP-loop family protein | transcript_product=PP-loop family protein | location=TGME49_chrX:6757808-6766166(-) | protein_length=2415	0|0	0	0	2	10|0	0	0	0	0	0	-21.08	0	0.79
TGME49_261410-t26_1-p1 | transcript=TGME49_261410-t26_1 | gene=TGME49_261410 | organism=Toxoplasma_gondii_ME49 | gene_product=protein-tyrosine-phosphatase | transcript_product=protein-tyrosine-phosphatase | location=TGME49_chrVIIb:1764225-1768656(+) | prot	0|0	0	0	2	3|2	0	0	0	0	0	-11.29	0	0.79
TGME49_289970-t26_1-p1 | transcript=TGME49_289970-t26_1 | gene=TGME49_289970 | organism=Toxoplasma_gondii_ME49 | gene_product=hypothetical protein | transcript_product=hypothetical protein | location=TGME49_chrIX:3558050-3559653(+) | protein_length=232 | s	1|1	2	1	2	0|1	0	0	0	0	0	-1.66	2	0.79
TGME49_205510-t26_1-p1 | transcript=TGME49_205510-t26_1 | gene=TGME49_205510 | organism=Toxoplasma_gondii_ME49 | gene_product=nucleolar protein 5, putative | transcript_product=nucleolar protein 5, putative | location=TGME49_chrVIIa:1360707-1364682(-) | pr	1|1	2	1	2	4|3	0	0	0	0	0	-12.95	0.29	0.79
TGME49_226000-t26_1-p1 | transcript=TGME49_226000-t26_1 | gene=TGME49_226000 | organism=Toxoplasma_gondii_ME49 | gene_product=ATP synthase, putative | transcript_product=ATP synthase, putative | location=TGME49_chrX:1872552-1874663(-) | protein_length=183	1|0	1	0.5	2	1|1	0	0	0	0	0	-4.87	0.5	0.79
TGME49_222910-t26_1-p1 | transcript=TGME49_222910-t26_1 | gene=TGME49_222910 | organism=Toxoplasma_gondii_ME49 | gene_product=phosphoglycerate mutase | transcript_product=phosphoglycerate mutase | location=TGME49_chrII:1305290-1309361(+) | protein_length=5	1|0	1	0.5	2	2|1	0	0	0	0	0	-7.07	0.33	0.79
TGME49_319350-t26_1-p1 | transcript=TGME49_319350-t26_1 | gene=TGME49_319350 | organism=Toxoplasma_gondii_ME49 | gene_product=SAG-related sequence SRS17B | transcript_product=SAG-related sequence SRS17B | location=TGME49_chrIV:1013666-1015280(+) | protein_	0|0	0	0	2	3|1	0	0	0	0	0	-9.06	0	0.79
TGME49_213940-t26_1-p1 | transcript=TGME49_213940-t26_1 | gene=TGME49_213940 | organism=Toxoplasma_gondii_ME49 | gene_product=CHCH domain-containing protein | transcript_product=CHCH domain-containing protein | location=TGME49_chrV:1453902-1456377(-) | pro	0|0	0	0	2	2|2	0	0	0	0	0	-9.06	0	0.79
TGME49_223040-t26_1-p1 | transcript=TGME49_223040-t26_1 | gene=TGME49_223040 | organism=Toxoplasma_gondii_ME49 | gene_product=hypothetical protein | transcript_product=hypothetical protein | location=TGME49_chrII:1380326-1381881(-) | protein_length=239 | s	1|0	1	0.5	2	1|1	0	0	0	0	0	-4.87	0.5	0.79
TGME49_201270-t26_1-p1 | transcript=TGME49_201270-t26_1 | gene=TGME49_201270 | organism=Toxoplasma_gondii_ME49 | gene_product=hypothetical protein | transcript_product=hypothetical protein | location=TGME49_chrVIIa:3918622-3924398(-) | protein_length=964 |	0|0	0	0	2	4|0	0	0	0	0	0	-8.47	0	0.79
TGME49_218590-t26_1-p1 | transcript=TGME49_218590-t26_1 | gene=TGME49_218590 | organism=Toxoplasma_gondii_ME49 | gene_product=protein phosphatase 2C domain-containing protein | transcript_product=protein phosphatase 2C domain-containing protein | location=	0|0	0	0	2	6|1	0	0	0	0	0	-15.15	0	0.79
TGME49_223725-t26_1-p1 | transcript=TGME49_223725-t26_1 | gene=TGME49_223725 | organism=Toxoplasma_gondii_ME49 | gene_product=hypothetical protein | transcript_product=hypothetical protein | location=TGME49_chrX:3621870-3635680(-) | protein_length=4187 | s	1|1	2	1	2	0|0	0	0	0	0	0	0.67	10	0.79
TGME49_224130-t26_1-p1 | transcript=TGME49_224130-t26_1 | gene=TGME49_224130 | organism=Toxoplasma_gondii_ME49 | gene_product=hypothetical protein | transcript_product=hypothetical protein | location=TGME49_chrX:3313972-3314815(-) | protein_length=154 | se	1|1	2	1	2	3|0	0	0	0	0	0	-4.98	0.67	0.79
TGME49_285870-t26_1-p1 | transcript=TGME49_285870-t26_1 | gene=TGME49_285870 | organism=Toxoplasma_gondii_ME49 | gene_product=SAG-related sequence SRS20A | transcript_product=SAG-related sequence SRS20A | location=TGME49_chrV:2160425-2162327(-) | protein_l	0|0	0	0	2	2|2	0	0	0	0	0	-9.06	0	0.79
TGME49_220100-t26_1-p1 | transcript=TGME49_220100-t26_1 | gene=TGME49_220100 | organism=Toxoplasma_gondii_ME49 | gene_product=phosphoribosylpyrophosphate synthetase | transcript_product=phosphoribosylpyrophosphate synthetase | location=TGME49_chrV:128008-1	0|1	1	0.5	2	2|3	0	0	0	0	0	-11.29	0.2	0.79
TGME49_256970-t26_1-p1 | transcript=TGME49_256970-t26_1 | gene=TGME49_256970 | organism=Toxoplasma_gondii_ME49 | gene_product=vacuolar ATP synthase subunit A, putative | transcript_product=vacuolar ATP synthase subunit A, putative | location=TGME49_chrVIIb	1|1	2	1	2	0|0	0	0	0	0	0	0.67	10	0.79
TGME49_231150-t26_1-p1 | transcript=TGME49_231150-t26_1 | gene=TGME49_231150 | organism=Toxoplasma_gondii_ME49 | gene_product=hypothetical protein | transcript_product=hypothetical protein | location=TGME49_chrVIII:1270935-1273955(+) | protein_length=662 |	1|2	3	1.5	2	2|0	0.07	0.15	0.07	0.15	0.07	-3.22	1.5	0.5
TGME49_251500-t26_1-p1 | transcript=TGME49_251500-t26_1 | gene=TGME49_251500 | organism=Toxoplasma_gondii_ME49 | gene_product=eukaryotic initiation factor-3, subunit 3, putative | transcript_product=eukaryotic initiation factor-3, subunit 3, putative | loc	2|2	4	2	2	1|0	0.42	0.42	0.42	0.42	0.42	-0.34	4	0.3
TGME49_312110-t26_1-p1 | transcript=TGME49_312110-t26_1 | gene=TGME49_312110 | organism=Toxoplasma_gondii_ME49 | gene_product=apicoplast-associated thioredoxin family protein Atrx1 | transcript_product=apicoplast-associated thioredoxin family protein Atrx1	0|0	0	0	2	3|2	0	0	0	0	0	-11.29	0	0.79
TGME49_278060-t26_1-p1 | transcript=TGME49_278060-t26_1 | gene=TGME49_278060 | organism=Toxoplasma_gondii_ME49 | gene_product=Mre11 DNA-binding domain-containing protein | transcript_product=Mre11 DNA-binding domain-containing protein | location=TGME49_chr	2|2	4	2	2	2|2	0	0	0	0	0	-5.54	1	0.79
TGME49_205558-t26_1-p1 | transcript=TGME49_205558-t26_1 | gene=TGME49_205558 | organism=Toxoplasma_gondii_ME49 | gene_product=NAC domain-containing protein | transcript_product=NAC domain-containing protein | location=TGME49_chrVIIa:1334559-1336332(+) | pr	0|1	1	0.5	2	1|2	0	0	0	0	0	-7.07	0.33	0.79
TGME49_231910-t26_1-p1 | transcript=TGME49_231910-t26_1 | gene=TGME49_231910 | organism=Toxoplasma_gondii_ME49 | gene_product=ATP synthase F1 gamma subunit | transcript_product=ATP synthase F1 gamma subunit | location=TGME49_chrVIII:1630628-1635289(+) | pr	0|0	0	0	2	4|2	0	0	0	0	0	-13.37	0	0.79
TGME49_248940-t26_1-p1 | transcript=TGME49_248940-t26_1 | gene=TGME49_248940 | organism=Toxoplasma_gondii_ME49 | gene_product=hypothetical protein | transcript_product=hypothetical protein | location=TGME49_chrXII:4259971-4263605(-) | protein_length=502 |	0|0	0	0	2	3|1	0	0	0	0	0	-9.06	0	0.79
TGME49_251930-t26_1-p1 | transcript=TGME49_251930-t26_1 | gene=TGME49_251930 | organism=Toxoplasma_gondii_ME49 | gene_product=enoyl-acyl carrier reductase ENR | transcript_product=enoyl-acyl carrier reductase ENR | location=TGME49_chrXII:5671445-5674778(+)	1|1	2	1	2	3|0	0	0	0	0	0	-4.98	0.67	0.79
TGME49_226030-t26_1-p1 | transcript=TGME49_226030-t26_1 | gene=TGME49_226030 | organism=Toxoplasma_gondii_ME49 | gene_product=AGC kinase | transcript_product=AGC kinase | location=TGME49_chrX:1855171-1856914(+) | protein_length=343 | sequence_SO=chromosome	1|1	2	1	2	0|2	0	0	0	0	0	-3.22	1	0.79
TGME49_273560-t26_1-p1 | transcript=TGME49_273560-t26_1 | gene=TGME49_273560 | organism=Toxoplasma_gondii_ME49 | gene_product=kinesin heavy chain, putative | transcript_product=kinesin heavy chain, putative | location=TGME49_chrVIII:3384822-3403939(-) | pr	0|0	0	0	2	5|0	0	0	0	0	0	-10.72	0	0.79
TGME49_214590-t26_1-p1 | transcript=TGME49_214590-t26_1 | gene=TGME49_214590 | organism=Toxoplasma_gondii_ME49 | gene_product=micro-fibrillar-associated protein 1 | transcript_product=micro-fibrillar-associated protein 1 | location=TGME49_chrX:6387739-6393	0|0	0	0	2	4|1	0	0	0	0	0	-11.14	0	0.79
TGME49_261450-t26_1-p1 | transcript=TGME49_261450-t26_1 | gene=TGME49_261450 | organism=Toxoplasma_gondii_ME49 | gene_product=hypothetical protein | transcript_product=hypothetical protein | location=TGME49_chrVIIb:1739457-1746391(-) | protein_length=1111	0|0	0	0	2	1|1	0	0	0	0	0	-4.87	0	0.79
TGME49_224060-t26_1-p1 | transcript=TGME49_224060-t26_1 | gene=TGME49_224060 | organism=Toxoplasma_gondii_ME49 | gene_product=thioredoxin, putative | transcript_product=thioredoxin, putative | location=TGME49_chrX:3359090-3360958(-) | protein_length=622 |	0|2	2	1	2	4|2	0	0	0	0	0	-13.37	0.33	0.79
TGME49_203730-t26_1-p1 | transcript=TGME49_203730-t26_1 | gene=TGME49_203730 | organism=Toxoplasma_gondii_ME49 | gene_product=hypothetical protein | transcript_product=hypothetical protein | location=TGME49_chrVIIa:2282698-2290385(+) | protein_length=1245	0|0	0	0	2	4|2	0	0	0	0	0	-13.37	0	0.79
TGME49_234280-t26_1-p1 | transcript=TGME49_234280-t26_1 | gene=TGME49_234280 | organism=Toxoplasma_gondii_ME49 | gene_product=AMP deaminase | transcript_product=AMP deaminase | location=TGME49_chrX:4271672-4283352(-) | protein_length=1163 | sequence_SO=chr	1|1	2	1	2	1|0	0	0	0	0	0	-1.66	2	0.79
TGME49_233190-t26_1-p1 | transcript=TGME49_233190-t26_1 | gene=TGME49_233190 | organism=Toxoplasma_gondii_ME49 | gene_product=SKIP/SNW domain-containing protein | transcript_product=SKIP/SNW domain-containing protein | location=TGME49_chrVIII:2486379-24931	0|0	0	0	2	3|2	0	0	0	0	0	-11.29	0	0.79
TGME49_311070-t26_1-p1 | transcript=TGME49_311070-t26_1 | gene=TGME49_311070 | organism=Toxoplasma_gondii_ME49 | gene_product=hypothetical protein | transcript_product=hypothetical protein | location=TGME49_chrXI:1767189-1778483(-) | protein_length=2855 |	0|1	1	0.5	2	1|0	0	0	0	0	0	-3.27	1	0.79
TGME49_305340-t26_1-p1 | transcript=TGME49_305340-t26_1 | gene=TGME49_305340 | organism=Toxoplasma_gondii_ME49 | gene_product=corepressor complex CRC230 | transcript_product=corepressor complex CRC230 | location=TGME49_chrIX:5376196-5389817(+) | protein_le	3|0	3	1.5	2	0|0	0.49	0.99	0.49	0.99	0.49	-1.83	15	0.15
TGME49_256030-t26_1-p1 | transcript=TGME49_256030-t26_1 | gene=TGME49_256030 | organism=Toxoplasma_gondii_ME49 | gene_product=hypothetical protein | transcript_product=hypothetical protein | location=TGME49_chrVIIb:4555807-4557365(-) | protein_length=256 |	0|2	2	1	2	3|0	0.02	0.04	0.02	0.04	0.02	-6.79	0.67	0.61
TGME49_226600-t26_1-p1 | transcript=TGME49_226600-t26_1 | gene=TGME49_226600 | organism=Toxoplasma_gondii_ME49 | gene_product=syntaxin 5, putative | transcript_product=syntaxin 5, putative | location=TGME49_chrX:1510877-1514840(+) | protein_length=283 | se	2|3	5	2.5	2	1|1	0.23	0.33	0.23	0.33	0.23	-2.01	2.5	0.39
TGME49_262490-t26_1-p1 | transcript=TGME49_262490-t26_1 | gene=TGME49_262490 | organism=Toxoplasma_gondii_ME49 | gene_product=alpha/beta hydrolase, putative | transcript_product=alpha/beta hydrolase, putative | location=TGME49_chrVIIb:1209997-1212664(-) |	1|1	2	1	2	1|0	0	0	0	0	0	-1.66	2	0.79
TGME49_273850-t26_1-p1 | transcript=TGME49_273850-t26_1 | gene=TGME49_273850 | organism=Toxoplasma_gondii_ME49 | gene_product=hypothetical protein | transcript_product=hypothetical protein | location=TGME49_chrVIII:3224251-3226422(-) | protein_length=723 |	0|1	1	0.5	2	2|1	0	0	0	0	0	-7.07	0.33	0.79
TGME49_293690-t26_1-p1 | transcript=TGME49_293690-t26_1 | gene=TGME49_293690 | organism=Toxoplasma_gondii_ME49 | gene_product=profilin PRF | transcript_product=profilin PRF | location=TGME49_chrIa:511422-512763(-) | protein_length=165 | sequence_SO=chromos	1|0	1	0.5	2	0|1	0	0	0	0	0	-3.27	1	0.79
TGME49_226870-t26_1-p1 | transcript=TGME49_226870-t26_1 | gene=TGME49_226870 | organism=Toxoplasma_gondii_ME49 | gene_product=tubulin gamma chain | transcript_product=tubulin gamma chain | location=TGME49_chrX:1273484-1281577(-) | protein_length=461 | sequ	2|2	4	2	2	2|1	0.02	0.02	0.02	0.02	0.02	-3.76	1.33	0.59
TGME49_315320-t26_1-p1 | transcript=TGME49_315320-t26_1 | gene=TGME49_315320 | organism=Toxoplasma_gondii_ME49 | gene_product=SAG-related sequence SRS52A | transcript_product=SAG-related sequence SRS52A | location=TGME49_chrXI:4647664-4649068(+) | protein_	0|0	0	0	2	2|0	0	0	0	0	0	-4.63	0	0.79
TGME49_251850-t26_1-p1 | transcript=TGME49_251850-t26_1 | gene=TGME49_251850 | organism=Toxoplasma_gondii_ME49 | gene_product=serine/threonine protein phosphatase | transcript_product=serine/threonine protein phosphatase | location=TGME49_chrXII:5612206-56	1|1	2	1	2	3|3	0	0	0	0	0	-10.87	0.33	0.79
TGME49_312480-t26_1-p1 | transcript=TGME49_312480-t26_1 | gene=TGME49_312480 | organism=Toxoplasma_gondii_ME49 | gene_product=uracil phosphoribosyltransferase FUR1, putative | transcript_product=uracil phosphoribosyltransferase FUR1, putative | location=TG	1|1	2	1	2	0|0	0	0	0	0	0	0.67	10	0.79
TGME49_306560-t26_1-p1 | transcript=TGME49_306560-t26_1 | gene=TGME49_306560 | organism=Toxoplasma_gondii_ME49 | gene_product=hypothetical protein | transcript_product=hypothetical protein | location=TGME49_chrIX:6181639-6186669(+) | protein_length=698 | s	0|0	0	0	2	2|0	0	0	0	0	0	-4.63	0	0.79
TGME49_309560-t26_1-p1 | transcript=TGME49_309560-t26_1 | gene=TGME49_309560 | organism=Toxoplasma_gondii_ME49 | gene_product=nmda receptor glutamate-binding chain | transcript_product=nmda receptor glutamate-binding chain | location=TGME49_chrXI:725854-72	0|1	1	0.5	2	1|1	0	0	0	0	0	-4.87	0.5	0.79
TGME49_239830-t26_1-p1 | transcript=TGME49_239830-t26_1 | gene=TGME49_239830 | organism=Toxoplasma_gondii_ME49 | gene_product=TBC domain-containing protein | transcript_product=TBC domain-containing protein | location=TGME49_chrVI:951456-961919(+) | protei	0|1	1	0.5	2	0|0	0	0	0	0	0	-1.83	5	0.79
TGME49_210345-t26_1-p1 | transcript=TGME49_210345-t26_1 | gene=TGME49_210345 | organism=Toxoplasma_gondii_ME49 | gene_product=hypothetical protein | transcript_product=hypothetical protein | location=TGME49_chrIX:4855230-4866023(+) | protein_length=3457 |	0|1	1	0.5	2	0|0	0	0	0	0	0	-1.83	5	0.79
TGME49_220400-t26_1-p1 | transcript=TGME49_220400-t26_1 | gene=TGME49_220400 | organism=Toxoplasma_gondii_ME49 | gene_product=actin depolymerizing factor ADF | transcript_product=actin depolymerizing factor ADF | location=TGME49_chrV:352732-354045(-) | pro	0|0	0	0	2	2|3	0	0	0	0	0	-11.29	0	0.79
TGME49_318410-t26_1-p1 | transcript=TGME49_318410-t26_1 | gene=TGME49_318410 | organism=Toxoplasma_gondii_ME49 | gene_product=TCP-1 chaperonin, putative | transcript_product=TCP-1 chaperonin, putative | location=TGME49_chrIV:1353144-1358251(+) | protein_le	1|1	2	1	2	0|0	0	0	0	0	0	0.67	10	0.79
TGME49_278490-t26_1-p1 | transcript=TGME49_278490-t26_1 | gene=TGME49_278490 | organism=Toxoplasma_gondii_ME49 | gene_product=Zn-finger, RING domain containing protein | transcript_product=Zn-finger, RING domain containing protein | location=TGME49_chrXII:	1|0	1	0.5	2	0|0	0	0	0	0	0	-1.83	5	0.79
TGME49_251590-t26_1-p1 | transcript=TGME49_251590-t26_1 | gene=TGME49_251590 | organism=Toxoplasma_gondii_ME49 | gene_product=hypothetical protein | transcript_product=hypothetical protein | location=TGME49_chrXII:5472761-5476685(-) | protein_length=818 |	0|0	0	0	2	6|0	0	0	0	0	0	-12.58	0	0.79
TGME49_278890-t26_1-p1 | transcript=TGME49_278890-t26_1 | gene=TGME49_278890 | organism=Toxoplasma_gondii_ME49 | gene_product=hypothetical protein | transcript_product=hypothetical protein | location=TGME49_chrXII:5776642-5784294(+) | protein_length=1103 |	0|3	3	1.5	2	0|0	0.49	0.99	0.49	0.99	0.49	-1.83	15	0.15
TGME49_245432-t26_1-p1 | transcript=TGME49_245432-t26_1 | gene=TGME49_245432 | organism=Toxoplasma_gondii_ME49 | gene_product=hypothetical protein | transcript_product=hypothetical protein | location=TGME49_chrXII:2255010-2256968(-) | protein_length=421 |	1|2	3	1.5	2	1|0	0.21	0.42	0.21	0.42	0.21	-1.66	3	0.4
TGME49_302050-t26_1-p1 | transcript=TGME49_302050-t26_1 | gene=TGME49_302050 | organism=Toxoplasma_gondii_ME49 | gene_product=elongation factor tu, apicoplast, putative | transcript_product=elongation factor tu, apicoplast, putative | location=KE138841:338	0|0	0	0	2	3|1	0	0	0	0	0	-9.06	0	0.79
TGME49_225930-t26_1-p1 | transcript=TGME49_225930-t26_1 | gene=TGME49_225930 | organism=Toxoplasma_gondii_ME49 | gene_product=triose-phosphate isomerase TPI-I | transcript_product=triose-phosphate isomerase TPI-I | location=TGME49_chrX:1925824-1928172(+) |	1|1	2	1	2	0|0	0	0	0	0	0	0.67	10	0.79
TGME49_216730-t26_1-p1 | transcript=TGME49_216730-t26_1 | gene=TGME49_216730 | organism=Toxoplasma_gondii_ME49 | gene_product=MCM2/3/5 family protein | transcript_product=MCM2/3/5 family protein | location=TGME49_chrXI:5933976-5943206(-) | protein_length=1	1|1	2	1	2	2|2	0	0	0	0	0	-6.96	0.5	0.79
TGME49_221330-t26_1-p1 | transcript=TGME49_221330-t26_1 | gene=TGME49_221330 | organism=Toxoplasma_gondii_ME49 | gene_product=DNA gyrase/topoisomerase IV, A subunit domain-containing protein | transcript_product=DNA gyrase/topoisomerase IV, A subunit domai	0|1	1	0.5	2	4|1	0	0	0	0	0	-11.14	0.2	0.79
TGME49_236930-t26_1-p1 | transcript=TGME49_236930-t26_1 | gene=TGME49_236930 | organism=Toxoplasma_gondii_ME49 | gene_product=hypothetical protein | transcript_product=hypothetical protein | location=TGME49_chrX:5575330-5596896(-) | protein_length=5660 | s	2|1	3	1.5	2	2|0	0.07	0.15	0.07	0.15	0.07	-3.22	1.5	0.5
TGME49_254570-t26_1-p1 | transcript=TGME49_254570-t26_1 | gene=TGME49_254570 | organism=Toxoplasma_gondii_ME49 | gene_product=hypothetical protein | transcript_product=hypothetical protein | location=TGME49_chrIII:1832256-1845065(-) | protein_length=1972 |	5|0	5	2.5	2	0|0	0.5	1	0.5	1	0.5	-1.83	25	0.14
TGME49_268200-t26_1-p1 | transcript=TGME49_268200-t26_1 | gene=TGME49_268200 | organism=Toxoplasma_gondii_ME49 | gene_product=RNA recognition motif-containing protein | transcript_product=RNA recognition motif-containing protein | location=TGME49_chrVIII:6	1|2	3	1.5	2	1|1	0.06	0.12	0.06	0.12	0.06	-3.46	1.5	0.52
TGME49_301120-t26_1-p1 | transcript=TGME49_301120-t26_1 | gene=TGME49_301120 | organism=Toxoplasma_gondii_ME49 | gene_product=acetyl-CoA acetyltransferase | transcript_product=acetyl-CoA acetyltransferase | location=TGME49_chrIV:2274922-2279885(-) | protei	2|0	2	1	2	2|2	0	0	0	0	0	-9.06	0.5	0.79
TGME49_226380-t26_1-p1 | transcript=TGME49_226380-t26_1 | gene=TGME49_226380 | organism=Toxoplasma_gondii_ME49 | gene_product=hypothetical protein | transcript_product=hypothetical protein | location=TGME49_chrX:1675489-1676625(+) | protein_length=378 | se	0|1	1	0.5	2	1|0	0	0	0	0	0	-3.27	1	0.79
TGME49_218420-t26_1-p1 | transcript=TGME49_218420-t26_1 | gene=TGME49_218420 | organism=Toxoplasma_gondii_ME49 | gene_product=WD domain, G-beta repeat-containing protein | transcript_product=WD domain, G-beta repeat-containing protein | location=TGME49_chr	0|0	0	0	2	1|2	0	0	0	0	0	-7.07	0	0.79
TGME49_240430-t26_1-p1 | transcript=TGME49_240430-t26_1 | gene=TGME49_240430 | organism=Toxoplasma_gondii_ME49 | gene_product=glyoxalase family protein | transcript_product=glyoxalase family protein | location=TGME49_chrVI:1273834-1279948(-) | protein_leng	0|1	1	0.5	2	1|0	0	0	0	0	0	-3.27	1	0.79
TGME49_310350-t26_1-p1 | transcript=TGME49_310350-t26_1 | gene=TGME49_310350 | organism=Toxoplasma_gondii_ME49 | gene_product=PGAP1 family protein | transcript_product=PGAP1 family protein | location=TGME49_chrXI:1276740-1288133(-) | protein_length=2784 |	0|0	0	0	2	6|2	0	0	0	0	0	-17.49	0	0.79
TGME49_226660-t26_1-p1 | transcript=TGME49_226660-t26_1 | gene=TGME49_226660 | organism=Toxoplasma_gondii_ME49 | gene_product=hypothetical protein | transcript_product=hypothetical protein | location=TGME49_chrX:1453772-1473117(+) | protein_length=3735 | s	1|0	1	0.5	2	5|2	0	0	0	0	0	-15.59	0.14	0.79
TGME49_305240-t26_1-p1 | transcript=TGME49_305240-t26_1 | gene=TGME49_305240 | organism=Toxoplasma_gondii_ME49 | gene_product=XPA binding protein 2 family protein | transcript_product=XPA binding protein 2 family protein | location=TGME49_chrIX:5305770-531	0|0	0	0	2	2|4	0	0	0	0	0	-13.37	0	0.79
TGME49_275802-t26_1-p1 | transcript=TGME49_275802-t26_1 | gene=TGME49_275802 | organism=Toxoplasma_gondii_ME49 | gene_product=SRP72 RNA-binding domain-containing protein | transcript_product=SRP72 RNA-binding domain-containing protein | location=TGME49_chr	2|2	4	2	2	1|0	0.42	0.42	0.42	0.42	0.42	-0.34	4	0.3
TGME49_226410-t26_1-p1 | transcript=TGME49_226410-t26_1 | gene=TGME49_226410 | organism=Toxoplasma_gondii_ME49 | gene_product=EF-1 guanine nucleotide exchange domain-containing protein | transcript_product=EF-1 guanine nucleotide exchange domain-containing	0|1	1	0.5	2	0|2	0	0	0	0	0	-4.63	0.5	0.79
TGME49_286160-t26_1-p1 | transcript=TGME49_286160-t26_1 | gene=TGME49_286160 | organism=Toxoplasma_gondii_ME49 | gene_product=non-specific serine/threonine protein kinase | transcript_product=non-specific serine/threonine protein kinase | location=TGME49_c	1|3	4	2	2	0|0	0.49	0.99	0.49	0.99	0.49	0.67	20	0.15
TGME49_226400-t26_1-p1 | transcript=TGME49_226400-t26_1 | gene=TGME49_226400 | organism=Toxoplasma_gondii_ME49 | gene_product=lipoic acid synthase LIPA | transcript_product=lipoic acid synthase LIPA | location=TGME49_chrX:1660162-1663536(-) | protein_lengt	0|0	0	0	2	2|2	0	0	0	0	0	-9.06	0	0.79
TGME49_217820-t26_1-p1 | transcript=TGME49_217820-t26_1 | gene=TGME49_217820 | organism=Toxoplasma_gondii_ME49 | gene_product=PCI domain-containing protein | transcript_product=PCI domain-containing protein | location=TGME49_chrXII:2149943-2155311(+) | pro	1|1	2	1	2	0|0	0	0	0	0	0	0.67	10	0.79
TGME49_229940-t26_1-p1 | transcript=TGME49_229940-t26_1 | gene=TGME49_229940 | organism=Toxoplasma_gondii_ME49 | gene_product=cyclophilin, putative | transcript_product=cyclophilin, putative | location=TGME49_chrVIII:478249-482929(+) | protein_length=587 |	0|0	0	0	2	3|1	0	0	0	0	0	-9.06	0	0.79
TGME49_257180-t26_1-p1 | transcript=TGME49_257180-t26_1 | gene=TGME49_257180 | organism=Toxoplasma_gondii_ME49 | gene_product=RecF/RecN/SMC N terminal domain-containing protein | transcript_product=RecF/RecN/SMC N terminal domain-containing protein | locat	1|1	2	1	2	1|1	0	0	0	0	0	-3.46	1	0.79
TGME49_219710-t26_1-p1 | transcript=TGME49_219710-t26_1 | gene=TGME49_219710 | organism=Toxoplasma_gondii_ME49 | gene_product=hypothetical protein | transcript_product=hypothetical protein | location=TGME49_chrXII:697114-708721(-) | protein_length=1893 | s	2|1	3	1.5	2	0|0	0.47	0.94	0.47	0.94	0.47	0.67	15	0.21
TGME49_270560-t26_1-p1 | transcript=TGME49_270560-t26_1 | gene=TGME49_270560 | organism=Toxoplasma_gondii_ME49 | gene_product=peptidyl-prolyl cis-trans isomerase family 1 | transcript_product=peptidyl-prolyl cis-trans isomerase family 1 | location=TGME49_c	0|0	0	0	2	2|2	0	0	0	0	0	-9.06	0	0.79
TGME49_260600-t26_1-p1 | transcript=TGME49_260600-t26_1 | gene=TGME49_260600 | organism=Toxoplasma_gondii_ME49 | gene_product=Pumilio-family RNA binding repeat-containing protein | transcript_product=Pumilio-family RNA binding repeat-containing protein | l	1|0	1	0.5	2	3|2	0	0	0	0	0	-11.29	0.2	0.79
TGME49_321680-t26_1-p1 | transcript=TGME49_321680-t26_1 | gene=TGME49_321680 | organism=Toxoplasma_gondii_ME49 | gene_product=hypothetical protein | transcript_product=hypothetical protein | location=TGME49_chrIb:1639665-1643069(-) | protein_length=372 | s	0|0	0	0	2	2|3	0	0	0	0	0	-11.29	0	0.79
TGME49_249270-t26_1-p1 | transcript=TGME49_249270-t26_1 | gene=TGME49_249270 | organism=Toxoplasma_gondii_ME49 | gene_product=protein disulfide isomerase-related protein (provisional), putative | transcript_product=protein disulfide isomerase-related prote	0|1	1	0.5	2	1|1	0	0	0	0	0	-4.87	0.5	0.79
TGME49_262750-t26_1-p1 | transcript=TGME49_262750-t26_1 | gene=TGME49_262750 | organism=Toxoplasma_gondii_ME49 | gene_product=histone lysine methyltransferase, SET, putative | transcript_product=histone lysine methyltransferase, SET, putative | location=TG	0|0	0	0	2	2|1	0	0	0	0	0	-7.07	0	0.79
TGME49_232190-t26_1-p1 | transcript=TGME49_232190-t26_1 | gene=TGME49_232190 | organism=Toxoplasma_gondii_ME49 | gene_product=Sec7 domain-containing protein | transcript_product=Sec7 domain-containing protein | location=TGME49_chrVIII:1933235-1948759(+) |	0|3	3	1.5	2	1|0	0.37	0.73	0.37	0.73	0.37	-3.27	3	0.34
TGME49_221870-t26_1-p1 | transcript=TGME49_221870-t26_1 | gene=TGME49_221870 | organism=Toxoplasma_gondii_ME49 | gene_product=hypothetical protein | transcript_product=hypothetical protein | location=TGME49_chrII:644118-650964(+) | protein_length=1373 | se	1|1	2	1	2	0|0	0	0	0	0	0	0.67	10	0.79
TGME49_213610-t26_1-p1 | transcript=TGME49_213610-t26_1 | gene=TGME49_213610 | organism=Toxoplasma_gondii_ME49 | gene_product=hypothetical protein | transcript_product=hypothetical protein | location=TGME49_chrV:1168951-1173831(-) | protein_length=1015 | s	1|0	1	0.5	2	3|3	0	0	0	0	0	-13.37	0.17	0.79
TGME49_294980-t26_1-p1 | transcript=TGME49_294980-t26_1 | gene=TGME49_294980 | organism=Toxoplasma_gondii_ME49 | gene_product=hypothetical protein | transcript_product=hypothetical protein | location=TGME49_chrIa:1301681-1303120(+) | protein_length=270 | s	0|0	0	0	2	2|2	0	0	0	0	0	-9.06	0	0.79
TGME49_251810-t26_1-p1 | transcript=TGME49_251810-t26_1 | gene=TGME49_251810 | organism=Toxoplasma_gondii_ME49 | gene_product=translation initiation factor eIF-5A, putative | transcript_product=translation initiation factor eIF-5A, putative | location=TGME	0|0	0	0	2	1|3	0	0	0	0	0	-9.06	0	0.79
TGME49_237010-t26_1-p1 | transcript=TGME49_237010-t26_1 | gene=TGME49_237010 | organism=Toxoplasma_gondii_ME49 | gene_product=hypothetical protein | transcript_product=hypothetical protein | location=TGME49_chrX:5664772-5670664(-) | protein_length=645 | se	1|1	2	1	2	0|0	0	0	0	0	0	0.67	10	0.79
TGME49_289000-t26_1-p1 | transcript=TGME49_289000-t26_1 | gene=TGME49_289000 | organism=Toxoplasma_gondii_ME49 | gene_product=hypothetical protein | transcript_product=hypothetical protein | location=TGME49_chrIX:2901705-2907616(-) | protein_length=1146 |	0|1	1	0.5	2	3|1	0	0	0	0	0	-9.06	0.25	0.79
TGME49_247230-t26_1-p1 | transcript=TGME49_247230-t26_1 | gene=TGME49_247230 | organism=Toxoplasma_gondii_ME49 | gene_product=centrin | transcript_product=centrin | location=TGME49_chrXII:3181561-3184355(+) | protein_length=169 | sequence_SO=chromosome | S	0|1	1	0.5	2	1|1	0	0	0	0	0	-4.87	0.5	0.79
TGME49_255450-t26_1-p1 | transcript=TGME49_255450-t26_1 | gene=TGME49_255450 | organism=Toxoplasma_gondii_ME49 | gene_product=hypothetical protein | transcript_product=hypothetical protein | location=TGME49_chrVIIb:4815674-4820802(+) | protein_length=625 |	0|0	0	0	2	4|1	0	0	0	0	0	-11.14	0	0.79
TGME49_312875-t26_1-p1 | transcript=TGME49_312875-t26_1 | gene=TGME49_312875 | organism=Toxoplasma_gondii_ME49 | gene_product=hypothetical protein | transcript_product=hypothetical protein | location=TGME49_chrXI:2962151-2971369(-) | protein_length=2397 |	0|0	0	0	2	1|0	0	0	0	0	0	-3.27	0	0.79
TGME49_215220-t26_1-p1 | transcript=TGME49_215220-t26_1 | gene=TGME49_215220 | organism=Toxoplasma_gondii_ME49 | gene_product=hypothetical protein | transcript_product=hypothetical protein | location=TGME49_chrX:6825368-6827843(+) | protein_length=629 | se	0|1	1	0.5	2	0|1	0	0	0	0	0	-3.27	1	0.79
TGME49_244440-t26_1-p1 | transcript=TGME49_244440-t26_1 | gene=TGME49_244440 | organism=Toxoplasma_gondii_ME49 | gene_product=nucleoside transporter protein | transcript_product=nucleoside transporter protein | location=TGME49_chrVI:3260666-3262374(-) | pr	0|0	0	0	2	2|0	0	0	0	0	0	-4.63	0	0.79
TGME49_214610-t26_1-p1 | transcript=TGME49_214610-t26_1 | gene=TGME49_214610 | organism=Toxoplasma_gondii_ME49 | gene_product=hypothetical protein | transcript_product=hypothetical protein | location=TGME49_chrX:6417197-6434360(-) | protein_length=3383 | s	0|1	1	0.5	2	0|0	0	0	0	0	0	-1.83	5	0.79
TGME49_319530-t26_1-p1 | transcript=TGME49_319530-t26_1 | gene=TGME49_319530 | organism=Toxoplasma_gondii_ME49 | gene_product=splicing factor SF2 | transcript_product=splicing factor SF2 | location=TGME49_chrIV:932427-938437(+) | protein_length=449 | seque	0|1	1	0.5	2	3|1	0	0	0	0	0	-9.06	0.25	0.79
TGME49_224220-t26_1-p1 | transcript=TGME49_224220-t26_1 | gene=TGME49_224220 | organism=Toxoplasma_gondii_ME49 | gene_product=serine/threonine-protein phosphatase PP2A catalytic subunit | transcript_product=serine/threonine-protein phosphatase PP2A catalyt	0|1	1	0.5	2	1|1	0	0	0	0	0	-4.87	0.5	0.79
TGME49_239610-t26_1-p1 | transcript=TGME49_239610-t26_1 | gene=TGME49_239610 | organism=Toxoplasma_gondii_ME49 | gene_product=hypothetical protein | transcript_product=hypothetical protein | location=TGME49_chrVI:799986-801824(+) | protein_length=612 | seq	2|0	2	1	2	2|0	0.07	0.15	0.07	0.15	0.07	-4.63	1	0.5
TGME49_277970-t26_1-p1 | transcript=TGME49_277970-t26_1 | gene=TGME49_277970 | organism=Toxoplasma_gondii_ME49 | gene_product=dolichol-phosphate-mannose synthase family protein | transcript_product=dolichol-phosphate-mannose synthase family protein | locat	1|2	3	1.5	2	1|0	0.21	0.42	0.21	0.42	0.21	-1.66	3	0.4
TGME49_228190-t26_1-p1 | transcript=TGME49_228190-t26_1 | gene=TGME49_228190 | organism=Toxoplasma_gondii_ME49 | gene_product=eukaryotic initiation factor-3, subunit 5, putative | transcript_product=eukaryotic initiation factor-3, subunit 5, putative | loc	1|1	2	1	2	0|0	0	0	0	0	0	0.67	10	0.79
TGME49_302000-t26_1-p1 | transcript=TGME49_302000-t26_1 | gene=TGME49_302000 | organism=Toxoplasma_gondii_ME49 | gene_product=chaperone clp, putative | transcript_product=chaperone clp, putative | location=KE138841:30220-32484(-) | protein_length=754 | seq	0|0	0	0	2	2|1	0	0	0	0	0	-7.07	0	0.79
TGME49_308890-t26_1-p1 | transcript=TGME49_308890-t26_1 | gene=TGME49_308890 | organism=Toxoplasma_gondii_ME49 | gene_product=transcription elongation factor SPT6 | transcript_product=transcription elongation factor SPT6 | location=TGME49_chrXI:333208-3510	1|1	2	1	2	3|3	0	0	0	0	0	-10.87	0.33	0.79
TGME49_214940-t26_1-p1 | transcript=TGME49_214940-t26_1 | gene=TGME49_214940 | organism=Toxoplasma_gondii_ME49 | gene_product=MIC2-associated protein M2AP | transcript_product=MIC2-associated protein M2AP | location=TGME49_chrX:6604937-6607122(+) | protein	0|0	0	0	2	3|0	0	0	0	0	0	-6.79	0	0.79
TGME49_266080-t26_1-p1 | transcript=TGME49_266080-t26_1 | gene=TGME49_266080 | organism=Toxoplasma_gondii_ME49 | gene_product=hypothetical protein | transcript_product=hypothetical protein | location=TGME49_chrIX:1315534-1317720(+) | protein_length=728 | s	0|0	0	0	2	2|1	0	0	0	0	0	-7.07	0	0.79
TGME49_300340-t26_1-p1 | transcript=TGME49_300340-t26_1 | gene=TGME49_300340 | organism=Toxoplasma_gondii_ME49 | gene_product=CAF1 family ribonuclease | transcript_product=CAF1 family ribonuclease | location=TGME49_chrXII:65129-70855(-) | protein_length=55	1|0	1	0.5	2	2|1	0	0	0	0	0	-7.07	0.33	0.79
TGME49_270270-t26_1-p1 | transcript=TGME49_270270-t26_1 | gene=TGME49_270270 | organism=Toxoplasma_gondii_ME49 | gene_product=hypothetical protein | transcript_product=hypothetical protein | location=TGME49_chrVIII:5300947-5305096(+) | protein_length=377 |	1|1	2	1	2	0|0	0	0	0	0	0	0.67	10	0.79
TGME49_218000-t26_1-p1 | transcript=TGME49_218000-t26_1 | gene=TGME49_218000 | organism=Toxoplasma_gondii_ME49 | gene_product=hypothetical protein | transcript_product=hypothetical protein | location=TGME49_chrXII:1739407-1754540(-) | protein_length=3286 |	1|1	2	1	2	0|0	0	0	0	0	0	0.67	10	0.79
TGME49_240060-t26_1-p1 | transcript=TGME49_240060-t26_1 | gene=TGME49_240060 | organism=Toxoplasma_gondii_ME49 | gene_product=hypothetical protein | transcript_product=hypothetical protein | location=TGME49_chrVI:1035230-1037761(+) | protein_length=843 | s	0|0	0	0	2	3|1	0	0	0	0	0	-9.06	0	0.79
TGME49_226020-t26_1-p1 | transcript=TGME49_226020-t26_1 | gene=TGME49_226020 | organism=Toxoplasma_gondii_ME49 | gene_product=transporter, major facilitator family protein | transcript_product=transporter, major facilitator family protein | location=TGME49	0|2	2	1	2	0|1	0.21	0.42	0.21	0.42	0.21	-3.27	2	0.4
TGME49_256840-t26_1-p1 | transcript=TGME49_256840-t26_1 | gene=TGME49_256840 | organism=Toxoplasma_gondii_ME49 | gene_product=hypothetical protein | transcript_product=hypothetical protein | location=TGME49_chrVIIb:4404817-4411300(-) | protein_length=764 |	0|0	0	0	2	3|2	0	0	0	0	0	-11.29	0	0.79
TGME49_264440-t26_1-p1 | transcript=TGME49_264440-t26_1 | gene=TGME49_264440 | organism=Toxoplasma_gondii_ME49 | gene_product=signal recognition particle receptor beta subunit protein | transcript_product=signal recognition particle receptor beta subunit p	0|0	0	0	2	4|1	0	0	0	0	0	-11.14	0	0.79
TGME49_266030-t26_1-p1 | transcript=TGME49_266030-t26_1 | gene=TGME49_266030 | organism=Toxoplasma_gondii_ME49 | gene_product=pre-mRNA splicing factor, putative | transcript_product=pre-mRNA splicing factor, putative | location=TGME49_chrIX:1347108-1348682	0|0	0	0	2	3|0	0	0	0	0	0	-6.79	0	0.79
TGME49_320600-t26_1-p1 | transcript=TGME49_320600-t26_1 | gene=TGME49_320600 | organism=Toxoplasma_gondii_ME49 | gene_product=cold-shock DNA-binding domain-containing protein | transcript_product=cold-shock DNA-binding domain-containing protein | location=	0|0	0	0	2	1|3	0	0	0	0	0	-9.06	0	0.79
TGME49_213010-t26_1-p1 | transcript=TGME49_213010-t26_1 | gene=TGME49_213010 | organism=Toxoplasma_gondii_ME49 | gene_product=hypothetical protein | transcript_product=hypothetical protein | location=TGME49_chrV:779391-789313(-) | protein_length=1036 | seq	0|0	0	0	2	3|0	0	0	0	0	0	-6.79	0	0.79
TGME49_207640-t26_1-p1 | transcript=TGME49_207640-t26_1 | gene=TGME49_207640 | organism=Toxoplasma_gondii_ME49 | gene_product=isoleucyl-tRNA synthetase family protein | transcript_product=isoleucyl-tRNA synthetase family protein | location=TGME49_chrIb:171	0|1	1	0.5	2	0|1	0	0	0	0	0	-3.27	1	0.79
TGME49_260470-t26_1-p1 | transcript=TGME49_260470-t26_1 | gene=TGME49_260470 | organism=Toxoplasma_gondii_ME49 | gene_product=heat shock protein DNAJ pfj4, putative | transcript_product=heat shock protein DNAJ pfj4, putative | location=TGME49_chrVIIb:22330	0|1	1	0.5	2	1|0	0	0	0	0	0	-3.27	1	0.79
TGME49_235690-t26_1-p1 | transcript=TGME49_235690-t26_1 | gene=TGME49_235690 | organism=Toxoplasma_gondii_ME49 | gene_product=hypothetical protein | transcript_product=hypothetical protein | location=TGME49_chrX:5062972-5064020(+) | protein_length=238 | se	1|0	1	0.5	2	1|0	0	0	0	0	0	-3.27	1	0.79
TGME49_284050-t26_1-p1 | transcript=TGME49_284050-t26_1 | gene=TGME49_284050 | organism=Toxoplasma_gondii_ME49 | gene_product=DEAD/DEAH box helicase domain-containing protein | transcript_product=DEAD/DEAH box helicase domain-containing protein | location=	0|0	0	0	2	3|1	0	0	0	0	0	-9.06	0	0.79
TGME49_269920-t26_1-p1 | transcript=TGME49_269920-t26_1 | gene=TGME49_269920 | organism=Toxoplasma_gondii_ME49 | gene_product=phosphatidylserine decarboxylase | transcript_product=phosphatidylserine decarboxylase | location=TGME49_chrVIII:5537401-5545827(-	1|2	3	1.5	2	0|0	0.47	0.94	0.47	0.94	0.47	0.67	15	0.21
TGME49_247580-t26_1-p1 | transcript=TGME49_247580-t26_1 | gene=TGME49_247580 | organism=Toxoplasma_gondii_ME49 | gene_product=glutaredoxin domain-containing protein | transcript_product=glutaredoxin domain-containing protein | location=TGME49_chrXII:342459	0|0	0	0	2	1|1	0	0	0	0	0	-4.87	0	0.79
TGME49_261070-t26_1-p1 | transcript=TGME49_261070-t26_1 | gene=TGME49_261070 | organism=Toxoplasma_gondii_ME49 | gene_product=apicoplast triosephosphate translocator APT1 | transcript_product=apicoplast triosephosphate translocator APT1 | location=TGME49_c	0|0	0	0	2	1|1	0	0	0	0	0	-4.87	0	0.79
TGME49_288750-t26_1-p1 | transcript=TGME49_288750-t26_1 | gene=TGME49_288750 | organism=Toxoplasma_gondii_ME49 | gene_product=ubiquinol-cytochrome c reductase | transcript_product=ubiquinol-cytochrome c reductase | location=TGME49_chrIX:2724939-2727335(+)	0|0	0	0	2	1|1	0	0	0	0	0	-4.87	0	0.79
TGME49_311290-t26_1-p1 | transcript=TGME49_311290-t26_1 | gene=TGME49_311290 | organism=Toxoplasma_gondii_ME49 | gene_product=protein tyrosine phosphatase family protein, ptpla protein | transcript_product=protein tyrosine phosphatase family protein, ptpla	0|1	1	0.5	2	0|0	0	0	0	0	0	-1.83	5	0.79
TGME49_237150-t26_1-p1 | transcript=TGME49_237150-t26_1 | gene=TGME49_237150 | organism=Toxoplasma_gondii_ME49 | gene_product=minor histocompatibility antigen h13, putative | transcript_product=minor histocompatibility antigen h13, putative | location=TGME	0|0	0	0	2	1|1	0	0	0	0	0	-4.87	0	0.79
TGME49_285240-t26_1-p1 | transcript=TGME49_285240-t26_1 | gene=TGME49_285240 | organism=Toxoplasma_gondii_ME49 | gene_product=3-oxo-5-alpha-steroid 4-dehydrogenase | transcript_product=3-oxo-5-alpha-steroid 4-dehydrogenase | location=TGME49_chrV:2493358-24	1|0	1	0.5	2	1|0	0	0	0	0	0	-3.27	1	0.79
TGME49_304990-t26_1-p1 | transcript=TGME49_304990-t26_1 | gene=TGME49_304990 | organism=Toxoplasma_gondii_ME49 | gene_product=guanylate-binding protein, N-terminal domain-containing protein | transcript_product=guanylate-binding protein, N-terminal domain-	0|0	0	0	2	5|0	0	0	0	0	0	-10.72	0	0.79
TGME49_261440-t26_1-p1 | transcript=TGME49_261440-t26_1 | gene=TGME49_261440 | organism=Toxoplasma_gondii_ME49 | gene_product=ARM repeats containing protein | transcript_product=ARM repeats containing protein | location=TGME49_chrVIIb:1750851-1756273(+) |	0|0	0	0	2	1|1	0	0	0	0	0	-4.87	0	0.79
TGME49_246740-t26_1-p1 | transcript=TGME49_246740-t26_1 | gene=TGME49_246740 | organism=Toxoplasma_gondii_ME49 | gene_product=hypothetical protein | transcript_product=hypothetical protein | location=TGME49_chrXII:2955259-2960481(+) | protein_length=591 |	1|1	2	1	2	0|0	0	0	0	0	0	0.67	10	0.79
TGME49_256760-t26_1-p1 | transcript=TGME49_256760-t26_1 | gene=TGME49_256760 | organism=Toxoplasma_gondii_ME49 | gene_product=pyruvate kinase PyK1 | transcript_product=pyruvate kinase PyK1 | location=TGME49_chrVIIb:4481106-4484667(-) | protein_length=531 |	0|0	0	0	2	1|2	0	0	0	0	0	-7.07	0	0.79
TGME49_259550-t26_1-p1 | transcript=TGME49_259550-t26_1 | gene=TGME49_259550 | organism=Toxoplasma_gondii_ME49 | gene_product=dihydropteroate synthase | transcript_product=dihydropteroate synthase | location=TGME49_chrVIIb:2776628-2781631(-) | protein_leng	1|1	2	1	2	0|0	0	0	0	0	0	0.67	10	0.79
TGME49_212770-t26_1-p1 | transcript=TGME49_212770-t26_1 | gene=TGME49_212770 | organism=Toxoplasma_gondii_ME49 | gene_product=hypothetical protein | transcript_product=hypothetical protein | location=TGME49_chrV:587591-592553(-) | protein_length=940 | sequ	0|0	0	0	2	2|0	0	0	0	0	0	-4.63	0	0.79
TGME49_221210-t26_1-p1 | transcript=TGME49_221210-t26_1 | gene=TGME49_221210 | organism=Toxoplasma_gondii_ME49 | gene_product=cyclophilin | transcript_product=cyclophilin | location=TGME49_chrII:135770-137645(+) | protein_length=179 | sequence_SO=chromosom	0|0	0	0	2	1|2	0	0	0	0	0	-7.07	0	0.79
TGME49_282180-t26_1-p1 | transcript=TGME49_282180-t26_1 | gene=TGME49_282180 | organism=Toxoplasma_gondii_ME49 | gene_product=hypothetical protein | transcript_product=hypothetical protein | location=TGME49_chrVIIa:4425904-4429605(-) | protein_length=310 |	0|1	1	0.5	2	2|2	0	0	0	0	0	-9.06	0.25	0.79
TGME49_233010-t26_1-p1 | transcript=TGME49_233010-t26_1 | gene=TGME49_233010 | organism=Toxoplasma_gondii_ME49 | gene_product=cell-cycle-assocaited protein kinase ERK7, putative | transcript_product=cell-cycle-assocaited protein kinase ERK7, putative | loc	2|1	3	1.5	2	2|0	0.07	0.15	0.07	0.15	0.07	-3.22	1.5	0.5
TGME49_239400-t26_1-p1 | transcript=TGME49_239400-t26_1 | gene=TGME49_239400 | organism=Toxoplasma_gondii_ME49 | gene_product=hypothetical protein | transcript_product=hypothetical protein | location=TGME49_chrVI:616583-623080(+) | protein_length=1265 | se	1|1	2	1	2	2|0	0	0	0	0	0	-3.22	1	0.79
TGME49_230420-t26_1-p1 | transcript=TGME49_230420-t26_1 | gene=TGME49_230420 | organism=Toxoplasma_gondii_ME49 | gene_product=sarco/endoplasmic reticulum Ca2+-ATPase | transcript_product=sarco/endoplasmic reticulum Ca2+-ATPase | location=TGME49_chrVIII:763	1|2	3	1.5	2	0|1	0.21	0.42	0.21	0.42	0.21	-1.66	3	0.4
TGME49_262710-t26_1-p1 | transcript=TGME49_262710-t26_1 | gene=TGME49_262710 | organism=Toxoplasma_gondii_ME49 | gene_product=Ctr copper transporter family protein | transcript_product=Ctr copper transporter family protein | location=TGME49_chrVIIb:1065932	1|1	2	1	2	2|0	0	0	0	0	0	-3.22	1	0.79
TGME49_247590-t26_1-p1 | transcript=TGME49_247590-t26_1 | gene=TGME49_247590 | organism=Toxoplasma_gondii_ME49 | gene_product=methyltransferase domain-containing protein | transcript_product=methyltransferase domain-containing protein | location=TGME49_chr	0|0	0	0	2	2|1	0	0	0	0	0	-7.07	0	0.79
TGME49_215910-t26_1-p1 | transcript=TGME49_215910-t26_1 | gene=TGME49_215910 | organism=Toxoplasma_gondii_ME49 | gene_product=hypothetical protein | transcript_product=hypothetical protein | location=TGME49_chrXI:6531898-6544438(+) | protein_length=3029 |	1|2	3	1.5	2	0|0	0.47	0.94	0.47	0.94	0.47	0.67	15	0.21
TGME49_290980-t26_1-p1 | transcript=TGME49_290980-t26_1 | gene=TGME49_290980 | organism=Toxoplasma_gondii_ME49 | gene_product=glycine C-acetyltransferase, putative | transcript_product=glycine C-acetyltransferase, putative | location=TGME49_chrIX:4007367-4	0|1	1	0.5	2	0|1	0	0	0	0	0	-3.27	1	0.79
TGME49_264990-t26_1-p1 | transcript=TGME49_264990-t26_1 | gene=TGME49_264990 | organism=Toxoplasma_gondii_ME49 | gene_product=hypothetical protein | transcript_product=hypothetical protein | location=TGME49_chrIX:1862051-1863741(+) | protein_length=259 | s	0|0	0	0	2	3|0	0	0	0	0	0	-6.79	0	0.79
TGME49_294340-t26_1-p1 | transcript=TGME49_294340-t26_1 | gene=TGME49_294340 | organism=Toxoplasma_gondii_ME49 | gene_product=hypothetical protein | transcript_product=hypothetical protein | location=TGME49_chrIa:811964-815384(+) | protein_length=345 | seq	1|0	1	0.5	2	1|0	0	0	0	0	0	-3.27	1	0.79
TGME49_242070-t26_1-p1 | transcript=TGME49_242070-t26_1 | gene=TGME49_242070 | organism=Toxoplasma_gondii_ME49 | gene_product=cAMP-dependent protein kinase regulatory subunit | transcript_product=cAMP-dependent protein kinase regulatory subunit | location=	0|0	0	0	2	1|1	0	0	0	0	0	-4.87	0	0.79
TGME49_212960-t26_1-p1 | transcript=TGME49_212960-t26_1 | gene=TGME49_212960 | organism=Toxoplasma_gondii_ME49 | gene_product=hypothetical protein | transcript_product=hypothetical protein | location=TGME49_chrV:728302-733101(+) | protein_length=417 | sequ	1|2	3	1.5	2	2|0	0.07	0.15	0.07	0.15	0.07	-3.22	1.5	0.5
TGME49_204490-t26_1-p1 | transcript=TGME49_204490-t26_1 | gene=TGME49_204490 | organism=Toxoplasma_gondii_ME49 | gene_product=hypothetical protein | transcript_product=hypothetical protein | location=TGME49_chrVIIa:1750230-1752677(-) | protein_length=272 |	0|1	1	0.5	2	0|0	0	0	0	0	0	-1.83	5	0.79
TGME49_228340-t26_1-p1 | transcript=TGME49_228340-t26_1 | gene=TGME49_228340 | organism=Toxoplasma_gondii_ME49 | gene_product=hypothetical protein | transcript_product=hypothetical protein | location=TGME49_chrX:399215-405165(+) | protein_length=1771 | seq	0|2	2	1	2	0|0	0.47	0.94	0.47	0.94	0.47	-1.83	10	0.21
TGME49_275750-t26_1-p1 | transcript=TGME49_275750-t26_1 | gene=TGME49_275750 | organism=Toxoplasma_gondii_ME49 | gene_product=small nuclear ribonucleoprotein E, putative | transcript_product=small nuclear ribonucleoprotein E, putative | location=TGME49_chr	0|0	0	0	2	1|1	0	0	0	0	0	-4.87	0	0.79
TGME49_262730-t26_1-p1 | transcript=TGME49_262730-t26_1 | gene=TGME49_262730 | organism=Toxoplasma_gondii_ME49 | gene_product=rhoptry protein ROP16 | transcript_product=rhoptry protein ROP16 | location=TGME49_chrVIIb:1054210-1056333(-) | protein_length=707	3|0	3	1.5	2	0|1	0.37	0.73	0.37	0.73	0.37	-3.27	3	0.34
TGME49_219520-t26_1-p1 | transcript=TGME49_219520-t26_1 | gene=TGME49_219520 | organism=Toxoplasma_gondii_ME49 | gene_product=histone arginine methyltransferase PRMT1 | transcript_product=histone arginine methyltransferase PRMT1 | location=TGME49_chrXII:88	0|1	1	0.5	2	0|0	0	0	0	0	0	-1.83	5	0.79
TGME49_248810-t26_1-p1 | transcript=TGME49_248810-t26_1 | gene=TGME49_248810 | organism=Toxoplasma_gondii_ME49 | gene_product=nuclear factor NF7 | transcript_product=nuclear factor NF7 | location=TGME49_chrXII:4186912-4190953(+) | protein_length=497 | sequ	0|2	2	1	2	0|0	0.47	0.94	0.47	0.94	0.47	-1.83	10	0.21
TGME49_307570-t26_1-p1 | transcript=TGME49_307570-t26_1 | gene=TGME49_307570 | organism=Toxoplasma_gondii_ME49 | gene_product=glycerol-3-phosphate dehydrogenase (gpdh), putative | transcript_product=glycerol-3-phosphate dehydrogenase (gpdh), putative | loc	0|0	0	0	2	4|0	0	0	0	0	0	-8.47	0	0.79
TGME49_312950-t26_1-p1 | transcript=TGME49_312950-t26_1 | gene=TGME49_312950 | organism=Toxoplasma_gondii_ME49 | gene_product=hypothetical protein | transcript_product=hypothetical protein | location=TGME49_chrXI:2994121-2995533(+) | protein_length=470 | s	1|0	1	0.5	2	4|1	0	0	0	0	0	-11.14	0.2	0.79
TGME49_242660-t26_1-p1 | transcript=TGME49_242660-t26_1 | gene=TGME49_242660 | organism=Toxoplasma_gondii_ME49 | gene_product=vacuolar sorting protein 35, putative | transcript_product=vacuolar sorting protein 35, putative | location=TGME49_chrVI:2163415-2	0|2	2	1	2	0|0	0.47	0.94	0.47	0.94	0.47	-1.83	10	0.21
TGME49_304760-t26_1-p1 | transcript=TGME49_304760-t26_1 | gene=TGME49_304760 | organism=Toxoplasma_gondii_ME49 | gene_product=RNA recognition motif-containing protein | transcript_product=RNA recognition motif-containing protein | location=TGME49_chrVIIa:6	2|0	2	1	2	0|1	0.21	0.42	0.21	0.42	0.21	-3.27	2	0.4
TGME49_224960-t26_1-p1 | transcript=TGME49_224960-t26_1 | gene=TGME49_224960 | organism=Toxoplasma_gondii_ME49 | gene_product=hypothetical protein | transcript_product=hypothetical protein | location=TGME49_chrX:2631746-2632489(+) | protein_length=247 | se	0|0	0	0	2	1|0	0	0	0	0	0	-3.27	0	0.79
TGME49_216590-t26_1-p1 | transcript=TGME49_216590-t26_1 | gene=TGME49_216590 | organism=Toxoplasma_gondii_ME49 | gene_product=HEAT repeat-containing protein | transcript_product=HEAT repeat-containing protein | location=TGME49_chrXI:6062615-6069208(-) | pr	0|1	1	0.5	2	1|1	0	0	0	0	0	-4.87	0.5	0.79
TGME49_226680-t26_1-p1 | transcript=TGME49_226680-t26_1 | gene=TGME49_226680 | organism=Toxoplasma_gondii_ME49 | gene_product=hypothetical protein | transcript_product=hypothetical protein | location=TGME49_chrX:1442897-1448473(-) | protein_length=899 | se	1|0	1	0.5	2	1|0	0	0	0	0	0	-3.27	1	0.79
TGME49_297210-t26_1-p1 | transcript=TGME49_297210-t26_1 | gene=TGME49_297210 | organism=Toxoplasma_gondii_ME49 | gene_product=hypothetical protein | transcript_product=hypothetical protein | location=TGME49_chrII:1604790-1618195(+) | protein_length=3982 |	0|0	0	0	2	4|3	0	0	0	0	0	-15.61	0	0.79
TGME49_228150-t26_1-p1 | transcript=TGME49_228150-t26_1 | gene=TGME49_228150 | organism=Toxoplasma_gondii_ME49 | gene_product=hypothetical protein | transcript_product=hypothetical protein | location=TGME49_chrX:540868-548551(+) | protein_length=2115 | seq	0|0	0	0	2	5|3	0	0	0	0	0	-17.74	0	0.79
TGME49_263750-t26_1-p1 | transcript=TGME49_263750-t26_1 | gene=TGME49_263750 | organism=Toxoplasma_gondii_ME49 | gene_product=hypothetical protein | transcript_product=hypothetical protein | location=TGME49_chrVIIb:338531-342230(-) | protein_length=1159 |	0|0	0	0	2	1|0	0	0	0	0	0	-3.27	0	0.79
TGME49_218920-t26_1-p1 | transcript=TGME49_218920-t26_1 | gene=TGME49_218920 | organism=Toxoplasma_gondii_ME49 | gene_product=proteasome subunit beta type, putative | transcript_product=proteasome subunit beta type, putative | location=TGME49_chrXII:121204	0|1	1	0.5	2	0|0	0	0	0	0	0	-1.83	5	0.79
TGME49_208830-t26_1-p1 | transcript=TGME49_208830-t26_1 | gene=TGME49_208830 | organism=Toxoplasma_gondii_ME49 | gene_product=hypothetical protein | transcript_product=hypothetical protein | location=TGME49_chrIb:888562-890079(-) | protein_length=505 | seq	1|1	2	1	2	4|0	0	0	0	0	0	-6.38	0.5	0.79
TGME49_205440-t26_1-p1 | transcript=TGME49_205440-t26_1 | gene=TGME49_205440 | organism=Toxoplasma_gondii_ME49 | gene_product=CCT chaperonin gamma subunit | transcript_product=CCT chaperonin gamma subunit | location=TGME49_chrVIIa:1397504-1403332(+) | prot	1|2	3	1.5	2	0|0	0.47	0.94	0.47	0.94	0.47	0.67	15	0.21
TGME49_251630-t26_1-p1 | transcript=TGME49_251630-t26_1 | gene=TGME49_251630 | organism=Toxoplasma_gondii_ME49 | gene_product=slc30a2 protein | transcript_product=slc30a2 protein | location=TGME49_chrXII:5500559-5505991(+) | protein_length=920 | sequence_S	0|0	0	0	2	2|2	0	0	0	0	0	-9.06	0	0.79
TGME49_269290-t26_1-p1 | transcript=TGME49_269290-t26_1 | gene=TGME49_269290 | organism=Toxoplasma_gondii_ME49 | gene_product=hypothetical protein | transcript_product=hypothetical protein | location=TGME49_chrVIII:5929200-5946737(-) | protein_length=4668	0|0	0	0	2	3|0	0	0	0	0	0	-6.79	0	0.79
TGME49_203870-t26_1-p1 | transcript=TGME49_203870-t26_1 | gene=TGME49_203870 | organism=Toxoplasma_gondii_ME49 | gene_product=RAB43, member RAS oncogene family protein | transcript_product=RAB43, member RAS oncogene family protein | location=TGME49_chrVIIa	0|0	0	0	2	1|0	0	0	0	0	0	-3.27	0	0.79
TGME49_258390-t26_1-p1 | transcript=TGME49_258390-t26_1 | gene=TGME49_258390 | organism=Toxoplasma_gondii_ME49 | gene_product=DnaJ protein, putative | transcript_product=DnaJ protein, putative | location=TGME49_chrVIIb:3441057-3442643(-) | protein_length=3	0|0	0	0	2	2|3	0	0	0	0	0	-11.29	0	0.79
TGME49_255420-t26_1-p1 | transcript=TGME49_255420-t26_1 | gene=TGME49_255420 | organism=Toxoplasma_gondii_ME49 | gene_product=hypothetical protein | transcript_product=hypothetical protein | location=TGME49_chrVIIb:4836566-4838297(-) | protein_length=278 |	0|0	0	0	2	2|0	0	0	0	0	0	-4.63	0	0.79
TGME49_260500-t26_1-p1 | transcript=TGME49_260500-t26_1 | gene=TGME49_260500 | organism=Toxoplasma_gondii_ME49 | gene_product=COPI associated protein, putative | transcript_product=COPI associated protein, putative | location=TGME49_chrVIIb:2200500-2203326	0|1	1	0.5	2	0|0	0	0	0	0	0	-1.83	5	0.79
TGME49_209210-t26_1-p1 | transcript=TGME49_209210-t26_1 | gene=TGME49_209210 | organism=Toxoplasma_gondii_ME49 | gene_product=hypothetical protein | transcript_product=hypothetical protein | location=TGME49_chrIb:1123894-1132753(+) | protein_length=1484 |	0|0	0	0	2	2|3	0	0	0	0	0	-11.29	0	0.79
TGME49_280600-t26_1-p1 | transcript=TGME49_280600-t26_1 | gene=TGME49_280600 | organism=Toxoplasma_gondii_ME49 | gene_product=histidyl-tRNA synthetase (HisRS), putative | transcript_product=histidyl-tRNA synthetase (HisRS), putative | location=TGME49_chrVI	0|1	1	0.5	2	0|0	0	0	0	0	0	-1.83	5	0.79
TGME49_251690-t26_1-p1 | transcript=TGME49_251690-t26_1 | gene=TGME49_251690 | organism=Toxoplasma_gondii_ME49 | gene_product=seryl-tRNA synthetase, cytoplasmic, putative | transcript_product=seryl-tRNA synthetase, cytoplasmic, putative | location=TGME49_c	0|2	2	1	2	0|0	0.47	0.94	0.47	0.94	0.47	-1.83	10	0.21
TGME49_211890-t26_1-p1 | transcript=TGME49_211890-t26_1 | gene=TGME49_211890 | organism=Toxoplasma_gondii_ME49 | gene_product=RAP domain-containing protein | transcript_product=RAP domain-containing protein | location=TGME49_chrX:4134308-4153791(-) | prote	0|0	0	0	2	3|0	0	0	0	0	0	-6.79	0	0.79
TGME49_267660-t26_1-p1 | transcript=TGME49_267660-t26_1 | gene=TGME49_267660 | organism=Toxoplasma_gondii_ME49 | gene_product=hypothetical protein | transcript_product=hypothetical protein | location=TGME49_chrIX:479709-492868(+) | protein_length=1557 | se	0|1	1	0.5	2	2|2	0	0	0	0	0	-9.06	0.25	0.79
TGME49_214930-t26_1-p1 | transcript=TGME49_214930-t26_1 | gene=TGME49_214930 | organism=Toxoplasma_gondii_ME49 | gene_product=hypothetical protein | transcript_product=hypothetical protein | location=TGME49_chrX:6602844-6603260(-) | protein_length=138 | se	0|0	0	0	2	1|1	0	0	0	0	0	-4.87	0	0.79
TGME49_289540-t26_1-p1 | transcript=TGME49_289540-t26_1 | gene=TGME49_289540 | organism=Toxoplasma_gondii_ME49 | gene_product=hypothetical protein | transcript_product=hypothetical protein | location=TGME49_chrIX:3292661-3295474(+) | protein_length=937 | s	0|0	0	0	2	2|0	0	0	0	0	0	-4.63	0	0.79
TGME49_264200-t26_1-p1 | transcript=TGME49_264200-t26_1 | gene=TGME49_264200 | organism=Toxoplasma_gondii_ME49 | gene_product=hypothetical protein | transcript_product=hypothetical protein | location=TGME49_chrVIIb:85095-89464(-) | protein_length=1276 | se	0|0	0	0	2	5|0	0	0	0	0	0	-10.72	0	0.79
TGME49_201760-t26_1-p1 | transcript=TGME49_201760-t26_1 | gene=TGME49_201760 | organism=Toxoplasma_gondii_ME49 | gene_product=hypothetical protein | transcript_product=hypothetical protein | location=TGME49_chrVIIa:3816891-3819442(+) | protein_length=336 |	1|0	1	0.5	2	3|0	0	0	0	0	0	-6.79	0.33	0.79
TGME49_318160-t26_1-p1 | transcript=TGME49_318160-t26_1 | gene=TGME49_318160 | organism=Toxoplasma_gondii_ME49 | gene_product=MSP (Major sperm protein) domain-containing protein | transcript_product=MSP (Major sperm protein) domain-containing protein | loc	0|1	1	0.5	2	2|1	0	0	0	0	0	-7.07	0.33	0.79
TGME49_230700-t26_1-p1 | transcript=TGME49_230700-t26_1 | gene=TGME49_230700 | organism=Toxoplasma_gondii_ME49 | gene_product=hypothetical protein | transcript_product=hypothetical protein | location=TGME49_chrVIII:977748-988079(+) | protein_length=1963 |	1|2	3	1.5	2	0|0	0.47	0.94	0.47	0.94	0.47	0.67	15	0.21
TGME49_305050-t26_1-p1 | transcript=TGME49_305050-t26_1 | gene=TGME49_305050 | organism=Toxoplasma_gondii_ME49 | gene_product=calmodulin, putative | transcript_product=calmodulin, putative | location=TGME49_chrIX:5203644-5204045(+) | protein_length=133 | s	0|0	0	0	2	2|0	0	0	0	0	0	-4.63	0	0.79
TGME49_243710-t26_1-p1 | transcript=TGME49_243710-t26_1 | gene=TGME49_243710 | organism=Toxoplasma_gondii_ME49 | gene_product=t-complex protein beta subunit | transcript_product=t-complex protein beta subunit | location=TGME49_chrVI:2803485-2811554(+) | pr	1|2	3	1.5	2	1|0	0.21	0.42	0.21	0.42	0.21	-1.66	3	0.4
TGME49_235490-t26_1-p1 | transcript=TGME49_235490-t26_1 | gene=TGME49_235490 | organism=Toxoplasma_gondii_ME49 | gene_product=hypothetical protein | transcript_product=hypothetical protein | location=TGME49_chrX:4905534-4915560(+) | protein_length=923 | se	0|1	1	0.5	2	0|0	0	0	0	0	0	-1.83	5	0.79
TGME49_214180-t26_1-p1 | transcript=TGME49_214180-t26_1 | gene=TGME49_214180 | organism=Toxoplasma_gondii_ME49 | gene_product=ENTH domain-containing protein | transcript_product=ENTH domain-containing protein | location=TGME49_chrX:6086247-6093499(+) | pro	0|0	0	0	2	2|4	0	0	0	0	0	-13.37	0	0.79
TGME49_272910-t26_1-p1 | transcript=TGME49_272910-t26_1 | gene=TGME49_272910 | organism=Toxoplasma_gondii_ME49 | gene_product=T-complex protein 1 delta subunit | transcript_product=T-complex protein 1 delta subunit | location=TGME49_chrVIII:3703587-3710903	1|1	2	1	2	0|0	0	0	0	0	0	0.67	10	0.79
TGME49_201630-t26_1-p1 | transcript=TGME49_201630-t26_1 | gene=TGME49_201630 | organism=Toxoplasma_gondii_ME49 | gene_product=protein phosphatase 2C domain-containing protein | transcript_product=protein phosphatase 2C domain-containing protein | location=	0|0	0	0	2	1|0	0	0	0	0	0	-3.27	0	0.79
TGME49_210270-t26_1-p1 | transcript=TGME49_210270-t26_1 | gene=TGME49_210270 | organism=Toxoplasma_gondii_ME49 | gene_product=hypothetical protein | transcript_product=hypothetical protein | location=TGME49_chrIX:4907468-4914666(+) | protein_length=2051 |	1|0	1	0.5	2	0|0	0	0	0	0	0	-1.83	5	0.79
TGME49_201780-t26_1-p1 | transcript=TGME49_201780-t26_1 | gene=TGME49_201780 | organism=Toxoplasma_gondii_ME49 | gene_product=microneme protein MIC2 | transcript_product=microneme protein MIC2 | location=TGME49_chrVIIa:3794121-3797385(-) | protein_length=7	0|0	0	0	2	1|2	0	0	0	0	0	-7.07	0	0.79
TGME49_207390-t26_1-p1 | transcript=TGME49_207390-t26_1 | gene=TGME49_207390 | organism=Toxoplasma_gondii_ME49 | gene_product=coatomer protein complex, gamma sub-unit, putative | transcript_product=coatomer protein complex, gamma sub-unit, putative | locat	0|1	1	0.5	2	1|0	0	0	0	0	0	-3.27	1	0.79
TGME49_319340-t26_1-p1 | transcript=TGME49_319340-t26_1 | gene=TGME49_319340 | organism=Toxoplasma_gondii_ME49 | gene_product=hypothetical protein | transcript_product=hypothetical protein | location=TGME49_chrIV:1019035-1020963(+) | protein_length=481 | s	1|2	3	1.5	2	0|0	0.47	0.94	0.47	0.94	0.47	0.67	15	0.21
TGME49_238400-t26_1-p1 | transcript=TGME49_238400-t26_1 | gene=TGME49_238400 | organism=Toxoplasma_gondii_ME49 | gene_product=endonuclease/exonuclease/phosphatase domain-containing protein | transcript_product=endonuclease/exonuclease/phosphatase domain-co	0|0	0	0	2	6|1	0	0	0	0	0	-15.15	0	0.79
TGME49_294790-t26_1-p1 | transcript=TGME49_294790-t26_1 | gene=TGME49_294790 | organism=Toxoplasma_gondii_ME49 | gene_product=hypothetical protein | transcript_product=hypothetical protein | location=TGME49_chrIa:1145896-1146951(-) | protein_length=351 | s	0|0	0	0	2	2|2	0	0	0	0	0	-9.06	0	0.79
TGME49_208440-t26_1-p1 | transcript=TGME49_208440-t26_1 | gene=TGME49_208440 | organism=Toxoplasma_gondii_ME49 | gene_product=hypothetical protein | transcript_product=hypothetical protein | location=TGME49_chrIb:710331-710948(+) | protein_length=205 | seq	0|0	0	0	2	1|0	0	0	0	0	0	-3.27	0	0.79
TGME49_242380-t26_1-p1 | transcript=TGME49_242380-t26_1 | gene=TGME49_242380 | organism=Toxoplasma_gondii_ME49 | gene_product=fatty acid elongase | transcript_product=fatty acid elongase | location=TGME49_chrVI:2002069-2004913(+) | protein_length=350 | seq	0|1	1	0.5	2	0|0	0	0	0	0	0	-1.83	5	0.79
TGME49_224530-t26_1-p1 | transcript=TGME49_224530-t26_1 | gene=TGME49_224530 | organism=Toxoplasma_gondii_ME49 | gene_product=alveolin domain containing intermediate filament IMC5 | transcript_product=alveolin domain containing intermediate filament IMC5 |	0|0	0	0	2	1|1	0	0	0	0	0	-4.87	0	0.79
TGME49_249560-t26_1-p1 | transcript=TGME49_249560-t26_1 | gene=TGME49_249560 | organism=Toxoplasma_gondii_ME49 | gene_product=DNA-directed RNA polymerase alpha chain rpoA | transcript_product=DNA-directed RNA polymerase alpha chain rpoA | location=TGME49_c	0|0	0	0	2	2|0	0	0	0	0	0	-4.63	0	0.79
TGME49_232080-t26_1-p1 | transcript=TGME49_232080-t26_1 | gene=TGME49_232080 | organism=Toxoplasma_gondii_ME49 | gene_product=hypothetical protein | transcript_product=hypothetical protein | location=TGME49_chrVIII:1809222-1843859(-) | protein_length=10329	0|0	0	0	2	4|1	0	0	0	0	0	-11.14	0	0.79
TGME49_305560-t26_1-p1 | transcript=TGME49_305560-t26_1 | gene=TGME49_305560 | organism=Toxoplasma_gondii_ME49 | gene_product=Vps51/Vps67 protein | transcript_product=Vps51/Vps67 protein | location=TGME49_chrIX:5466485-5470075(+) | protein_length=1196 | se	0|1	1	0.5	2	0|0	0	0	0	0	0	-1.83	5	0.79
TGME49_309752-t26_1-p1 | transcript=TGME49_309752-t26_1 | gene=TGME49_309752 | organism=Toxoplasma_gondii_ME49 | gene_product=succinate-Coenzyme A ligase, beta subunit, putative | transcript_product=succinate-Coenzyme A ligase, beta subunit, putative | loc	1|0	1	0.5	2	3|1	0	0	0	0	0	-9.06	0.25	0.79
TGME49_232280-t26_1-p1 | transcript=TGME49_232280-t26_1 | gene=TGME49_232280 | organism=Toxoplasma_gondii_ME49 | gene_product=hypothetical protein | transcript_product=hypothetical protein | location=TGME49_chrVIII:1992958-1994909(+) | protein_length=275 |	0|0	0	0	2	1|0	0	0	0	0	0	-3.27	0	0.79
TGME49_279430-t26_1-p1 | transcript=TGME49_279430-t26_1 | gene=TGME49_279430 | organism=Toxoplasma_gondii_ME49 | gene_product=cwf18 pre-mRNA splicing factor protein | transcript_product=cwf18 pre-mRNA splicing factor protein | location=TGME49_chrIX:188904-	0|0	0	0	2	1|2	0	0	0	0	0	-7.07	0	0.79
TGME49_315750-t26_1-p1 | transcript=TGME49_315750-t26_1 | gene=TGME49_315750 | organism=Toxoplasma_gondii_ME49 | gene_product=hypothetical protein | transcript_product=hypothetical protein | location=TGME49_chrXI:4945243-4946828(-) | protein_length=231 | s	0|0	0	0	2	1|0	0	0	0	0	0	-3.27	0	0.79
TGME49_260520-t26_1-p1 | transcript=TGME49_260520-t26_1 | gene=TGME49_260520 | organism=Toxoplasma_gondii_ME49 | gene_product=hypothetical protein | transcript_product=hypothetical protein | location=TGME49_chrVIIb:2190204-2192639(-) | protein_length=742 |	0|0	0	0	2	2|0	0	0	0	0	0	-4.63	0	0.79
TGME49_225550-t26_1-p1 | transcript=TGME49_225550-t26_1 | gene=TGME49_225550 | organism=Toxoplasma_gondii_ME49 | gene_product=phosphatidylserine decarboxylase | transcript_product=phosphatidylserine decarboxylase | location=TGME49_chrX:2166480-2170208(+) |	1|0	1	0.5	2	2|1	0	0	0	0	0	-7.07	0.33	0.79
TGME49_319550-t26_1-p1 | transcript=TGME49_319550-t26_1 | gene=TGME49_319550 | organism=Toxoplasma_gondii_ME49 | gene_product=membrane protein C17G8.08c, putative | transcript_product=membrane protein C17G8.08c, putative | location=TGME49_chrIV:916939-9210	0|0	0	0	2	1|0	0	0	0	0	0	-3.27	0	0.79
TGME49_292080-t26_1-p1 | transcript=TGME49_292080-t26_1 | gene=TGME49_292080 | organism=Toxoplasma_gondii_ME49 | gene_product=leucyl-tRNA synthetase | transcript_product=leucyl-tRNA synthetase | location=TGME49_chrIX:4536660-4548159(+) | protein_length=125	1|0	1	0.5	2	1|0	0	0	0	0	0	-3.27	1	0.79
TGME49_239500-t26_1-p1 | transcript=TGME49_239500-t26_1 | gene=TGME49_239500 | organism=Toxoplasma_gondii_ME49 | gene_product=proteasome subunit alpha type, putative | transcript_product=proteasome subunit alpha type, putative | location=TGME49_chrVI:72131	0|1	1	0.5	2	0|0	0	0	0	0	0	-1.83	5	0.79
TGME49_218300-t26_1-p1 | transcript=TGME49_218300-t26_1 | gene=TGME49_218300 | organism=Toxoplasma_gondii_ME49 | gene_product=zinc finger (CCCH type) motif-containing protein | transcript_product=zinc finger (CCCH type) motif-containing protein | location=	0|0	0	0	2	2|1	0	0	0	0	0	-7.07	0	0.79
TGME49_273130-t26_1-p1 | transcript=TGME49_273130-t26_1 | gene=TGME49_273130 | organism=Toxoplasma_gondii_ME49 | gene_product=SAG-related sequence SRS30A | transcript_product=SAG-related sequence SRS30A | location=TGME49_chrVIII:3642573-3643733(-) | protei	0|0	0	0	2	0|2	0	0	0	0	0	-4.63	0	0.79
TGME49_295990-t26_1-p1 | transcript=TGME49_295990-t26_1 | gene=TGME49_295990 | organism=Toxoplasma_gondii_ME49 | gene_product=ubiquitin conjugating enzyme E2, putative | transcript_product=ubiquitin conjugating enzyme E2, putative | location=TGME49_chrIa:1	0|0	0	0	2	2|0	0	0	0	0	0	-4.63	0	0.79
TGME49_268570-t26_1-p1 | transcript=TGME49_268570-t26_1 | gene=TGME49_268570 | organism=Toxoplasma_gondii_ME49 | gene_product=zinc finger (CCCH type) motif-containing protein | transcript_product=zinc finger (CCCH type) motif-containing protein | location=	0|0	0	0	2	1|0	0	0	0	0	0	-3.27	0	0.79
TGME49_293870-t26_1-p1 | transcript=TGME49_293870-t26_1 | gene=TGME49_293870 | organism=Toxoplasma_gondii_ME49 | gene_product=thioredoxin, putative | transcript_product=thioredoxin, putative | location=TGME49_chrIa:619206-620559(+) | protein_length=106 | s	0|0	0	0	2	0|2	0	0	0	0	0	-4.63	0	0.79
TGME49_258660-t26_1-p1 | transcript=TGME49_258660-t26_1 | gene=TGME49_258660 | organism=Toxoplasma_gondii_ME49 | gene_product=rhoptry protein ROP6 | transcript_product=rhoptry protein ROP6 | location=TGME49_chrVIIb:3275147-3277596(-) | protein_length=480 |	0|0	0	0	2	2|1	0	0	0	0	0	-7.07	0	0.79
TGME49_229210-t26_1-p1 | transcript=TGME49_229210-t26_1 | gene=TGME49_229210 | organism=Toxoplasma_gondii_ME49 | gene_product=small nuclear ribonucleoprotein polypeptide A, putative | transcript_product=small nuclear ribonucleoprotein polypeptide A, puta	0|1	1	0.5	2	0|1	0	0	0	0	0	-3.27	1	0.79
TGME49_312630-t26_1-p1 | transcript=TGME49_312630-t26_1 | gene=TGME49_312630 | organism=Toxoplasma_gondii_ME49 | gene_product=anonymous antigen-1, putative | transcript_product=anonymous antigen-1, putative | location=TGME49_chrXI:2841095-2858527(-) | prot	1|1	2	1	2	0|0	0	0	0	0	0	0.67	10	0.79
TGME49_232090-t26_1-p1 | transcript=TGME49_232090-t26_1 | gene=TGME49_232090 | organism=Toxoplasma_gondii_ME49 | gene_product=3-hydroxyacyl-CoA dehydrogenase, NAD binding domain-containing protein | transcript_product=3-hydroxyacyl-CoA dehydrogenase, NAD b	0|0	0	0	2	1|0	0	0	0	0	0	-3.27	0	0.79
TGME49_214320-t26_1-p1 | transcript=TGME49_214320-t26_1 | gene=TGME49_214320 | organism=Toxoplasma_gondii_ME49 | gene_product=facilitative glucose transporter GT1 | transcript_product=facilitative glucose transporter GT1 | location=TGME49_chrX:6248972-6250	0|0	0	0	2	2|1	0	0	0	0	0	-7.07	0	0.79
TGME49_230450-t26_1-p1 | transcript=TGME49_230450-t26_1 | gene=TGME49_230450 | organism=Toxoplasma_gondii_ME49 | gene_product=bifunctional GMP synthase/glutamine amidotransferase protein | transcript_product=bifunctional GMP synthase/glutamine amidotransfe	1|1	2	1	2	0|0	0	0	0	0	0	0.67	10	0.79
TGME49_264610-t26_1-p1 | transcript=TGME49_264610-t26_1 | gene=TGME49_264610 | organism=Toxoplasma_gondii_ME49 | gene_product=RNA recognition motif-containing protein | transcript_product=RNA recognition motif-containing protein | location=TGME49_chrIX:217	0|0	0	0	2	3|2	0	0	0	0	0	-11.29	0	0.79
TGME49_230960-t26_1-p1 | transcript=TGME49_230960-t26_1 | gene=TGME49_230960 | organism=Toxoplasma_gondii_ME49 | gene_product=splicing factor 3b, subunit 3, putative | transcript_product=splicing factor 3b, subunit 3, putative | location=TGME49_chrVIII:113	0|0	0	0	2	3|0	0	0	0	0	0	-6.79	0	0.79
TGME49_284190-t26_1-p1 | transcript=TGME49_284190-t26_1 | gene=TGME49_284190 | organism=Toxoplasma_gondii_ME49 | gene_product=pyruvate carboxylase | transcript_product=pyruvate carboxylase | location=TGME49_chrV:2762528-2777156(-) | protein_length=1391 | s	0|0	0	0	2	2|2	0	0	0	0	0	-9.06	0	0.79
TGME49_263080-t26_1-p1 | transcript=TGME49_263080-t26_1 | gene=TGME49_263080 | organism=Toxoplasma_gondii_ME49 | gene_product=hypothetical protein | transcript_product=hypothetical protein | location=TGME49_chrVIIb:823077-823478(+) | protein_length=133 | s	0|0	0	0	2	1|2	0	0	0	0	0	-7.07	0	0.79
TGME49_294220-t26_1-p1 | transcript=TGME49_294220-t26_1 | gene=TGME49_294220 | organism=Toxoplasma_gondii_ME49 | gene_product=hypothetical protein | transcript_product=hypothetical protein | location=TGME49_chrIa:718809-720620(-) | protein_length=603 | seq	1|0	1	0.5	2	0|0	0	0	0	0	0	-1.83	5	0.79
TGME49_203540-t26_1-p1 | transcript=TGME49_203540-t26_1 | gene=TGME49_203540 | organism=Toxoplasma_gondii_ME49 | gene_product=RNA binding protein, putative | transcript_product=RNA binding protein, putative | location=TGME49_chrVIIa:2433624-2441166(-) | pr	0|0	0	0	2	1|0	0	0	0	0	0	-3.27	0	0.79
TGME49_266110-t26_1-p1 | transcript=TGME49_266110-t26_1 | gene=TGME49_266110 | organism=Toxoplasma_gondii_ME49 | gene_product=DEAD/DEAH box helicase domain-containing protein | transcript_product=DEAD/DEAH box helicase domain-containing protein | location=	0|1	1	0.5	2	2|1	0	0	0	0	0	-7.07	0.33	0.79
TGME49_218760-t26_1-p1 | transcript=TGME49_218760-t26_1 | gene=TGME49_218760 | organism=Toxoplasma_gondii_ME49 | gene_product=SNAP protein (soluble N-ethylmaleimide-sensitive factor Attachment Protein), putative | transcript_product=SNAP protein (soluble N	0|0	0	0	2	2|0	0	0	0	0	0	-4.63	0	0.79
TGME49_293180-t26_1-p1 | transcript=TGME49_293180-t26_1 | gene=TGME49_293180 | organism=Toxoplasma_gondii_ME49 | gene_product=NADP-specific glutamate dehydrogenase | transcript_product=NADP-specific glutamate dehydrogenase | location=TGME49_chrIa:139348-14	1|0	1	0.5	2	0|0	0	0	0	0	0	-1.83	5	0.79
TGME49_310430-t26_1-p1 | transcript=TGME49_310430-t26_1 | gene=TGME49_310430 | organism=Toxoplasma_gondii_ME49 | gene_product=Hsp90 domain-containing protein | transcript_product=Hsp90 domain-containing protein | location=TGME49_chrXI:1332607-1339835(+) |	0|0	0	0	2	1|1	0	0	0	0	0	-4.87	0	0.79
TGME49_214220-t26_1-p1 | transcript=TGME49_214220-t26_1 | gene=TGME49_214220 | organism=Toxoplasma_gondii_ME49 | gene_product=hypothetical protein | transcript_product=hypothetical protein | location=TGME49_chrX:6120211-6122528(+) | protein_length=212 | se	0|0	0	0	2	1|0	0	0	0	0	0	-3.27	0	0.79
TGME49_215170-t26_1-p1 | transcript=TGME49_215170-t26_1 | gene=TGME49_215170 | organism=Toxoplasma_gondii_ME49 | gene_product=serine/threonine-protein phosphatase 2A catalytic subunit beta isoform, putative | transcript_product=serine/threonine-protein pho	0|0	0	0	2	1|2	0	0	0	0	0	-7.07	0	0.79
TGME49_297270-t26_1-p1 | transcript=TGME49_297270-t26_1 | gene=TGME49_297270 | organism=Toxoplasma_gondii_ME49 | gene_product=hypothetical protein | transcript_product=hypothetical protein | location=TGME49_chrII:1646065-1651172(+) | protein_length=491 | s	0|0	0	0	2	1|0	0	0	0	0	0	-3.27	0	0.79
TGME49_290700-t26_1-p1 | transcript=TGME49_290700-t26_1 | gene=TGME49_290700 | organism=Toxoplasma_gondii_ME49 | gene_product=hypothetical protein | transcript_product=hypothetical protein | location=TGME49_chrIX:3850189-3851136(+) | protein_length=315 | s	0|1	1	0.5	2	2|0	0	0	0	0	0	-4.63	0.5	0.79
TGME49_227420-t26_1-p1 | transcript=TGME49_227420-t26_1 | gene=TGME49_227420 | organism=Toxoplasma_gondii_ME49 | gene_product=4-hydroxy-3-methylbut-2-enyl diphosphate reductase | transcript_product=4-hydroxy-3-methylbut-2-enyl diphosphate reductase | locat	0|0	0	0	2	2|1	0	0	0	0	0	-7.07	0	0.79
TGME49_294190-t26_1-p1 | transcript=TGME49_294190-t26_1 | gene=TGME49_294190 | organism=Toxoplasma_gondii_ME49 | gene_product=enoyl-CoA hydratase/isomerase family protein | transcript_product=enoyl-CoA hydratase/isomerase family protein | location=TGME49_c	0|0	0	0	2	2|0	0	0	0	0	0	-4.63	0	0.79
TGME49_319510-t26_1-p1 | transcript=TGME49_319510-t26_1 | gene=TGME49_319510 | organism=Toxoplasma_gondii_ME49 | gene_product=hypothetical protein | transcript_product=hypothetical protein | location=TGME49_chrIV:952552-954032(-) | protein_length=284 | seq	0|0	0	0	2	1|2	0	0	0	0	0	-7.07	0	0.79
TGME49_266280-t26_1-p1 | transcript=TGME49_266280-t26_1 | gene=TGME49_266280 | organism=Toxoplasma_gondii_ME49 | gene_product=HEAT repeat-containing protein | transcript_product=HEAT repeat-containing protein | location=TGME49_chrIX:1239446-1251938(+) | pr	0|0	0	0	2	1|1	0	0	0	0	0	-4.87	0	0.79
TGME49_262070-t26_1-p1 | transcript=TGME49_262070-t26_1 | gene=TGME49_262070 | organism=Toxoplasma_gondii_ME49 | gene_product=ribosomal rna assembly protein mis3, putative | transcript_product=ribosomal rna assembly protein mis3, putative | location=TGME49	0|0	0	0	2	1|0	0	0	0	0	0	-3.27	0	0.79
TGME49_253880-t26_1-p1 | transcript=TGME49_253880-t26_1 | gene=TGME49_253880 | organism=Toxoplasma_gondii_ME49 | gene_product=GNS1/SUR4 family protein | transcript_product=GNS1/SUR4 family protein | location=TGME49_chrIII:1266887-1269070(+) | protein_lengt	0|1	1	0.5	2	1|0	0	0	0	0	0	-3.27	1	0.79
TGME49_222660-t26_1-p1 | transcript=TGME49_222660-t26_1 | gene=TGME49_222660 | organism=Toxoplasma_gondii_ME49 | gene_product=leucine rich repeat-containing protein | transcript_product=leucine rich repeat-containing protein | location=TGME49_chrII:1160734	0|0	0	0	2	4|0	0	0	0	0	0	-8.47	0	0.79
TGME49_267800-t26_1-p1 | transcript=TGME49_267800-t26_1 | gene=TGME49_267800 | organism=Toxoplasma_gondii_ME49 | gene_product=dynamin-related protein DRPA | transcript_product=dynamin-related protein DRPA | location=TGME49_chrIX:346566-356769(+) | protein_	0|0	0	0	2	1|1	0	0	0	0	0	-4.87	0	0.79
TGME49_239010-t26_1-p1 | transcript=TGME49_239010-t26_1 | gene=TGME49_239010 | organism=Toxoplasma_gondii_ME49 | gene_product=hypothetical protein | transcript_product=hypothetical protein | location=TGME49_chrVI:391971-394289(-) | protein_length=772 | seq	0|0	0	0	2	1|1	0	0	0	0	0	-4.87	0	0.79
TGME49_213072-t26_1-p1 | transcript=TGME49_213072-t26_1 | gene=TGME49_213072 | organism=Toxoplasma_gondii_ME49 | gene_product=Sec1 family protein | transcript_product=Sec1 family protein | location=TGME49_chrV:843239-856481(+) | protein_length=1046 | seque	1|0	1	0.5	2	0|0	0	0	0	0	0	-1.83	5	0.79
TGME49_304670-t26_1-p1 | transcript=TGME49_304670-t26_1 | gene=TGME49_304670 | organism=Toxoplasma_gondii_ME49 | gene_product=leucine rich repeat-containing protein | transcript_product=leucine rich repeat-containing protein | location=TGME49_chrVIIa:61580	0|0	0	0	2	1|0	0	0	0	0	0	-3.27	0	0.79
TGME49_211020-t26_1-p1 | transcript=TGME49_211020-t26_1 | gene=TGME49_211020 | organism=Toxoplasma_gondii_ME49 | gene_product=RNA recognition motif-containing protein | transcript_product=RNA recognition motif-containing protein | location=TGME49_chrIV:196	0|0	0	0	2	1|1	0	0	0	0	0	-4.87	0	0.79
TGME49_255690-t26_1-p1 | transcript=TGME49_255690-t26_1 | gene=TGME49_255690 | organism=Toxoplasma_gondii_ME49 | gene_product=2-C-methyl-D-erythritol 2,4-cyclodiphosphate synthase domain-containing protein | transcript_product=2-C-methyl-D-erythritol 2,4-c	0|0	0	0	2	1|0	0	0	0	0	0	-3.27	0	0.79
TGME49_208842-t26_1-p1 | transcript=TGME49_208842-t26_1 | gene=TGME49_208842 | organism=Toxoplasma_gondii_ME49 | gene_product=DEAD/DEAH box helicase domain-containing protein | transcript_product=DEAD/DEAH box helicase domain-containing protein | location=	0|0	0	0	2	1|0	0	0	0	0	0	-3.27	0	0.79
TGME49_220350-t26_1-p1 | transcript=TGME49_220350-t26_1 | gene=TGME49_220350 | organism=Toxoplasma_gondii_ME49 | gene_product=tRNA ligases class II (D, K and N) domain-containing protein | transcript_product=tRNA ligases class II (D, K and N) domain-contai	0|1	1	0.5	2	1|1	0	0	0	0	0	-4.87	0.5	0.79
TGME49_249440-t26_1-p1 | transcript=TGME49_249440-t26_1 | gene=TGME49_249440 | organism=Toxoplasma_gondii_ME49 | gene_product=hypothetical protein | transcript_product=hypothetical protein | location=TGME49_chrXII:4535185-4540898(-) | protein_length=1795 |	1|0	1	0.5	2	3|1	0	0	0	0	0	-9.06	0.25	0.79
TGME49_209720-t26_1-p1 | transcript=TGME49_209720-t26_1 | gene=TGME49_209720 | organism=Toxoplasma_gondii_ME49 | gene_product=hypothetical protein | transcript_product=hypothetical protein | location=TGME49_chrIb:1411135-1412634(+) | protein_length=218 | s	0|0	0	0	2	1|0	0	0	0	0	0	-3.27	0	0.79
TGME49_239800-t26_1-p1 | transcript=TGME49_239800-t26_1 | gene=TGME49_239800 | organism=Toxoplasma_gondii_ME49 | gene_product=hypothetical protein | transcript_product=hypothetical protein | location=TGME49_chrVI:924166-927570(-) | protein_length=309 | seq	1|0	1	0.5	2	1|1	0	0	0	0	0	-4.87	0.5	0.79
TGME49_305290-t26_1-p1 | transcript=TGME49_305290-t26_1 | gene=TGME49_305290 | organism=Toxoplasma_gondii_ME49 | gene_product=vacuolar atp synthase subunit e, putative | transcript_product=vacuolar atp synthase subunit e, putative | location=TGME49_chrIX:5	0|1	1	0.5	2	0|0	0	0	0	0	0	-1.83	5	0.79
TGME49_286450-t26_1-p1 | transcript=TGME49_286450-t26_1 | gene=TGME49_286450 | organism=Toxoplasma_gondii_ME49 | gene_product=dense granule protein GRA5 | transcript_product=dense granule protein GRA5 | location=TGME49_chrV:1825437-1825799(+) | protein_len	0|1	1	0.5	2	0|0	0	0	0	0	0	-1.83	5	0.79
TGME49_227290-t26_1-p1 | transcript=TGME49_227290-t26_1 | gene=TGME49_227290 | organism=Toxoplasma_gondii_ME49 | gene_product=histone deacetylase HDAC3 | transcript_product=histone deacetylase HDAC3 | location=TGME49_chrX:1044057-1046582(-) | protein_lengt	1|0	1	0.5	2	0|0	0	0	0	0	0	-1.83	5	0.79
TGME49_239890-t26_1-p1 | transcript=TGME49_239890-t26_1 | gene=TGME49_239890 | organism=Toxoplasma_gondii_ME49 | gene_product=SCP family extracellular subfamily protein | transcript_product=SCP family extracellular subfamily protein | location=TGME49_chrVI	0|0	0	0	2	1|0	0	0	0	0	0	-3.27	0	0.79
TGME49_231160-t26_1-p1 | transcript=TGME49_231160-t26_1 | gene=TGME49_231160 | organism=Toxoplasma_gondii_ME49 | gene_product=hypothetical protein | transcript_product=hypothetical protein | location=TGME49_chrVIII:1276871-1278429(+) | protein_length=178 |	0|0	0	0	2	1|0	0	0	0	0	0	-3.27	0	0.79
TGME49_245640-t26_1-p1 | transcript=TGME49_245640-t26_1 | gene=TGME49_245640 | organism=Toxoplasma_gondii_ME49 | gene_product=hypothetical protein | transcript_product=hypothetical protein | location=TGME49_chrXII:2442082-2444718(-) | protein_length=416 |	0|0	0	0	2	1|0	0	0	0	0	0	-3.27	0	0.79
TGME49_253290-t26_1-p1 | transcript=TGME49_253290-t26_1 | gene=TGME49_253290 | organism=Toxoplasma_gondii_ME49 | gene_product=valyl-tRNA synthetase | transcript_product=valyl-tRNA synthetase | location=TGME49_chrIII:826641-839041(+) | protein_length=1106 |	0|1	1	0.5	2	0|0	0	0	0	0	0	-1.83	5	0.79
TGME49_314820-t26_1-p1 | transcript=TGME49_314820-t26_1 | gene=TGME49_314820 | organism=Toxoplasma_gondii_ME49 | gene_product=atp synthase F1, epsilon subunit, putative | transcript_product=atp synthase F1, epsilon subunit, putative | location=TGME49_chrXI	0|1	1	0.5	2	1|0	0	0	0	0	0	-3.27	1	0.79
TGME49_289300-t26_1-p1 | transcript=TGME49_289300-t26_1 | gene=TGME49_289300 | organism=Toxoplasma_gondii_ME49 | gene_product=methionyl-tRNA synthetase | transcript_product=methionyl-tRNA synthetase | location=TGME49_chrIX:3158620-3162976(+) | protein_leng	0|1	1	0.5	2	0|0	0	0	0	0	0	-1.83	5	0.79
TGME49_270070-t26_1-p1 | transcript=TGME49_270070-t26_1 | gene=TGME49_270070 | organism=Toxoplasma_gondii_ME49 | gene_product=synaptobrevin family protein | transcript_product=synaptobrevin family protein | location=TGME49_chrVIII:5434095-5437065(-) | prot	0|0	0	0	2	1|0	0	0	0	0	0	-3.27	0	0.79
TGME49_230140-t26_1-p1 | transcript=TGME49_230140-t26_1 | gene=TGME49_230140 | organism=Toxoplasma_gondii_ME49 | gene_product=vacuolar sorting protein 9 (vps9) domain-containing protein | transcript_product=vacuolar sorting protein 9 (vps9) domain-containi	2|0	2	1	2	0|0	0.47	0.94	0.47	0.94	0.47	-1.83	10	0.21
TGME49_253350-t26_1-p1 | transcript=TGME49_253350-t26_1 | gene=TGME49_253350 | organism=Toxoplasma_gondii_ME49 | gene_product=hypothetical protein | transcript_product=hypothetical protein | location=TGME49_chrIII:864857-870203(+) | protein_length=811 | se	1|0	1	0.5	2	1|0	0	0	0	0	0	-3.27	1	0.79
TGME49_222400-t26_1-p1 | transcript=TGME49_222400-t26_1 | gene=TGME49_222400 | organism=Toxoplasma_gondii_ME49 | gene_product=hypothetical protein | transcript_product=hypothetical protein | location=TGME49_chrII:1114767-1118687(+) | protein_length=627 | s	0|0	0	0	2	1|0	0	0	0	0	0	-3.27	0	0.79
TGME49_204340-t26_1-p1 | transcript=TGME49_204340-t26_1 | gene=TGME49_204340 | organism=Toxoplasma_gondii_ME49 | gene_product=hypothetical protein | transcript_product=hypothetical protein | location=TGME49_chrVIIa:1869394-1873887(-) | protein_length=877 |	1|2	3	1.5	2	0|1	0.21	0.42	0.21	0.42	0.21	-1.66	3	0.4
TGME49_240810-t26_1-p1 | transcript=TGME49_240810-t26_1 | gene=TGME49_240810 | organism=Toxoplasma_gondii_ME49 | gene_product=hypothetical protein | transcript_product=hypothetical protein | location=TGME49_chrVI:1457473-1459173(+) | protein_length=566 | s	1|0	1	0.5	2	1|1	0	0	0	0	0	-4.87	0.5	0.79
TGME49_213000-t26_1-p1 | transcript=TGME49_213000-t26_1 | gene=TGME49_213000 | organism=Toxoplasma_gondii_ME49 | gene_product=replication factor C, subunit 5, putative | transcript_product=replication factor C, subunit 5, putative | location=TGME49_chrV:76	0|0	0	0	2	1|1	0	0	0	0	0	-4.87	0	0.79
TGME49_232260-t26_1-p1 | transcript=TGME49_232260-t26_1 | gene=TGME49_232260 | organism=Toxoplasma_gondii_ME49 | gene_product=hypothetical protein | transcript_product=hypothetical protein | location=TGME49_chrVIII:1983385-1985057(-) | protein_length=306 |	0|0	0	0	2	1|1	0	0	0	0	0	-4.87	0	0.79
TGME49_255510-t26_1-p1 | transcript=TGME49_255510-t26_1 | gene=TGME49_255510 | organism=Toxoplasma_gondii_ME49 | gene_product=ankyrin repeat-containing protein | transcript_product=ankyrin repeat-containing protein | location=TGME49_chrVIIb:4775868-4781341	0|1	1	0.5	2	0|0	0	0	0	0	0	-1.83	5	0.79
TGME49_301996-t26_1-p1 | transcript=TGME49_301996-t26_1 | gene=TGME49_301996 | organism=Toxoplasma_gondii_ME49 | gene_product=ORF D | transcript_product=ORF D | location=KE138841:29501-29725(-) | protein_length=74 | sequence_SO=apicoplast_chromosome | SO=p	0|0	0	0	2	1|0	0	0	0	0	0	-3.27	0	0.79
TGME49_262450-t26_1-p1 | transcript=TGME49_262450-t26_1 | gene=TGME49_262450 | organism=Toxoplasma_gondii_ME49 | gene_product=hypothetical protein | transcript_product=hypothetical protein | location=TGME49_chrVIIb:1232745-1239706(-) | protein_length=1637	0|1	1	0.5	2	0|0	0	0	0	0	0	-1.83	5	0.79
TGME49_270640-t26_1-p1 | transcript=TGME49_270640-t26_1 | gene=TGME49_270640 | organism=Toxoplasma_gondii_ME49 | gene_product=RNA recognition motif-containing protein | transcript_product=RNA recognition motif-containing protein | location=TGME49_chrVIII:5	0|0	0	0	2	1|0	0	0	0	0	0	-3.27	0	0.79
TGME49_248490-t26_1-p1 | transcript=TGME49_248490-t26_1 | gene=TGME49_248490 | organism=Toxoplasma_gondii_ME49 | gene_product=hypothetical protein | transcript_product=hypothetical protein | location=TGME49_chrXII:3888205-3889671(-) | protein_length=123 |	0|0	0	0	2	1|0	0	0	0	0	0	-3.27	0	0.79
TGME49_239320-t26_1-p1 | transcript=TGME49_239320-t26_1 | gene=TGME49_239320 | organism=Toxoplasma_gondii_ME49 | gene_product=BolA family protein | transcript_product=BolA family protein | location=TGME49_chrVI:546294-548569(-) | protein_length=286 | seque	0|0	0	0	2	1|0	0	0	0	0	0	-3.27	0	0.79
TGME49_257510-t26_1-p1 | transcript=TGME49_257510-t26_1 | gene=TGME49_257510 | organism=Toxoplasma_gondii_ME49 | gene_product=CDP-alcohol phosphatidyltransferase superfamily protein | transcript_product=CDP-alcohol phosphatidyltransferase superfamily prote	0|0	0	0	2	1|1	0	0	0	0	0	-4.87	0	0.79
TGME49_271470-t26_1-p1 | transcript=TGME49_271470-t26_1 | gene=TGME49_271470 | organism=Toxoplasma_gondii_ME49 | gene_product=hypothetical protein | transcript_product=hypothetical protein | location=TGME49_chrVIII:4459592-4471659(-) | protein_length=2399	0|0	0	0	2	2|0	0	0	0	0	0	-4.63	0	0.79
TGME49_253570-t26_1-p1 | transcript=TGME49_253570-t26_1 | gene=TGME49_253570 | organism=Toxoplasma_gondii_ME49 | gene_product=hypothetical protein | transcript_product=hypothetical protein | location=TGME49_chrIII:1036517-1039624(+) | protein_length=318 |	0|0	0	0	2	1|0	0	0	0	0	0	-3.27	0	0.79
TGME49_285650-t26_1-p1 | transcript=TGME49_285650-t26_1 | gene=TGME49_285650 | organism=Toxoplasma_gondii_ME49 | gene_product=hypothetical protein | transcript_product=hypothetical protein | location=TGME49_chrV:2319248-2326677(-) | protein_length=2263 | s	0|0	0	0	2	2|0	0	0	0	0	0	-4.63	0	0.79
TGME49_227952-t26_1-p1 | transcript=TGME49_227952-t26_1 | gene=TGME49_227952 | organism=Toxoplasma_gondii_ME49 | gene_product=14-3-3 superfamily protein | transcript_product=14-3-3 superfamily protein | location=TGME49_chrX:711263-714441(+) | protein_lengt	0|0	0	0	2	1|0	0	0	0	0	0	-3.27	0	0.79
TGME49_306660-t26_1-p1 | transcript=TGME49_306660-t26_1 | gene=TGME49_306660 | organism=Toxoplasma_gondii_ME49 | gene_product=RNA pseudouridine synthase superfamily protein | transcript_product=RNA pseudouridine synthase superfamily protein | location=TGME	0|1	1	0.5	2	0|0	0	0	0	0	0	-1.83	5	0.79
TGME49_263730-t26_1-p1 | transcript=TGME49_263730-t26_1 | gene=TGME49_263730 | organism=Toxoplasma_gondii_ME49 | gene_product=FAD-dependent glycerol-3-phosphate dehydrogenase | transcript_product=FAD-dependent glycerol-3-phosphate dehydrogenase | location=	0|0	0	0	2	1|0	0	0	0	0	0	-3.27	0	0.79
TGME49_290850-t26_1-p1 | transcript=TGME49_290850-t26_1 | gene=TGME49_290850 | organism=Toxoplasma_gondii_ME49 | gene_product=WD-40 repeat protein | transcript_product=WD-40 repeat protein | location=TGME49_chrIX:3886575-3893637(-) | protein_length=521 | s	0|0	0	0	2	2|0	0	0	0	0	0	-4.63	0	0.79
TGME49_266810-t26_1-p1 | transcript=TGME49_266810-t26_1 | gene=TGME49_266810 | organism=Toxoplasma_gondii_ME49 | gene_product=hypothetical protein | transcript_product=hypothetical protein | location=TGME49_chrIX:953369-956632(+) | protein_length=316 | seq	0|0	0	0	2	1|0	0	0	0	0	0	-3.27	0	0.79
TGME49_209080-t26_1-p1 | transcript=TGME49_209080-t26_1 | gene=TGME49_209080 | organism=Toxoplasma_gondii_ME49 | gene_product=transport protein particle (trapp) component, bet3 protein | transcript_product=transport protein particle (trapp) component, bet3	0|1	1	0.5	2	0|0	0	0	0	0	0	-1.83	5	0.79
TGME49_263180-t26_1-p1 | transcript=TGME49_263180-t26_1 | gene=TGME49_263180 | organism=Toxoplasma_gondii_ME49 | gene_product=myosin D | transcript_product=myosin D | location=TGME49_chrVIIb:739658-747456(-) | protein_length=822 | sequence_SO=chromosome |	0|0	0	0	2	0|2	0	0	0	0	0	-4.63	0	0.79
TGME49_299200-t26_1-p1 | transcript=TGME49_299200-t26_1 | gene=TGME49_299200 | organism=Toxoplasma_gondii_ME49 | gene_product=Bet3 transport protein, putative | transcript_product=Bet3 transport protein, putative | location=TGME49_chrIII:2121823-2124619(-)	0|1	1	0.5	2	0|0	0	0	0	0	0	-1.83	5	0.79
TGME49_305010-t26_1-p1 | transcript=TGME49_305010-t26_1 | gene=TGME49_305010 | organism=Toxoplasma_gondii_ME49 | gene_product=pre-mRNA branch site protein p14, putative | transcript_product=pre-mRNA branch site protein p14, putative | location=TGME49_chrIX	0|0	0	0	2	1|0	0	0	0	0	0	-3.27	0	0.79
TGME49_233100-t26_1-p1 | transcript=TGME49_233100-t26_1 | gene=TGME49_233100 | organism=Toxoplasma_gondii_ME49 | gene_product=SPFH domain / Band 7 family protein | transcript_product=SPFH domain / Band 7 family protein | location=TGME49_chrVIII:2416827-242	0|1	1	0.5	2	2|0	0	0	0	0	0	-4.63	0.5	0.79
TGME49_288630-t26_1-p1 | transcript=TGME49_288630-t26_1 | gene=TGME49_288630 | organism=Toxoplasma_gondii_ME49 | gene_product=nucleosome assembly protein (NAP), putative | transcript_product=nucleosome assembly protein (NAP), putative | location=TGME49_chr	0|0	0	0	2	0|1	0	0	0	0	0	-3.27	0	0.79
TGME49_280700-t26_1-p1 | transcript=TGME49_280700-t26_1 | gene=TGME49_280700 | organism=Toxoplasma_gondii_ME49 | gene_product=arginine decarboxylase | transcript_product=arginine decarboxylase | location=TGME49_chrVIIa:163923-171562(-) | protein_length=122	0|1	1	0.5	2	1|0	0	0	0	0	0	-3.27	1	0.79
TGME49_258850-t26_1-p1 | transcript=TGME49_258850-t26_1 | gene=TGME49_258850 | organism=Toxoplasma_gondii_ME49 | gene_product=hypothetical protein | transcript_product=hypothetical protein | location=TGME49_chrVIIb:3129213-3133909(+) | protein_length=276 |	0|0	0	0	2	1|0	0	0	0	0	0	-3.27	0	0.79
TGME49_270370-t26_1-p1 | transcript=TGME49_270370-t26_1 | gene=TGME49_270370 | organism=Toxoplasma_gondii_ME49 | gene_product=clathrin assembly protein AP19, putative | transcript_product=clathrin assembly protein AP19, putative | location=TGME49_chrVIII:5	0|0	0	0	2	1|0	0	0	0	0	0	-3.27	0	0.79
TGME49_314740-t26_1-p1 | transcript=TGME49_314740-t26_1 | gene=TGME49_314740 | organism=Toxoplasma_gondii_ME49 | gene_product=PSP protein | transcript_product=PSP protein | location=TGME49_chrXI:4259598-4265278(+) | protein_length=758 | sequence_SO=chromos	0|1	1	0.5	2	1|0	0	0	0	0	0	-3.27	1	0.79
TGME49_241890-t26_1-p1 | transcript=TGME49_241890-t26_1 | gene=TGME49_241890 | organism=Toxoplasma_gondii_ME49 | gene_product=hypothetical protein | transcript_product=hypothetical protein | location=TGME49_chrVI:1804666-1809094(+) | protein_length=175 | s	0|0	0	0	2	1|1	0	0	0	0	0	-4.87	0	0.79
TGME49_223620-t26_1-p1 | transcript=TGME49_223620-t26_1 | gene=TGME49_223620 | organism=Toxoplasma_gondii_ME49 | gene_product=golgi SNARE, putative | transcript_product=golgi SNARE, putative | location=TGME49_chrX:3692588-3693382(+) | protein_length=264 |	1|0	1	0.5	2	0|1	0	0	0	0	0	-3.27	1	0.79
TGME49_250850-t26_1-p1 | transcript=TGME49_250850-t26_1 | gene=TGME49_250850 | organism=Toxoplasma_gondii_ME49 | gene_product=CMGC kinase, putative | transcript_product=CMGC kinase, putative | location=TGME49_chrXII:5276522-5284636(-) | protein_length=2684	0|0	0	0	2	0|2	0	0	0	0	0	-4.63	0	0.79
TGME49_249530-t26_1-p1 | transcript=TGME49_249530-t26_1 | gene=TGME49_249530 | organism=Toxoplasma_gondii_ME49 | gene_product=exportin 1, putative | transcript_product=exportin 1, putative | location=TGME49_chrXII:4590841-4605940(+) | protein_length=1125 |	0|1	1	0.5	2	0|0	0	0	0	0	0	-1.83	5	0.79
TGME49_311160-t26_1-p1 | transcript=TGME49_311160-t26_1 | gene=TGME49_311160 | organism=Toxoplasma_gondii_ME49 | gene_product=PWI domain-containing protein | transcript_product=PWI domain-containing protein | location=TGME49_chrXI:1838610-1842995(+) | prot	0|0	0	0	2	1|0	0	0	0	0	0	-3.27	0	0.79
TGME49_280710-t26_1-p1 | transcript=TGME49_280710-t26_1 | gene=TGME49_280710 | organism=Toxoplasma_gondii_ME49 | gene_product=20S proteasome subunit beta 7, putative | transcript_product=20S proteasome subunit beta 7, putative | location=TGME49_chrVIIa:156	0|1	1	0.5	2	0|1	0	0	0	0	0	-3.27	1	0.79
TGME49_211440-t26_1-p1 | transcript=TGME49_211440-t26_1 | gene=TGME49_211440 | organism=Toxoplasma_gondii_ME49 | gene_product=hypothetical protein | transcript_product=hypothetical protein | location=TGME49_chrIV:1710770-1721979(+) | protein_length=1665 |	0|0	0	0	2	1|0	0	0	0	0	0	-3.27	0	0.79
TGME49_221950-t26_1-p1 | transcript=TGME49_221950-t26_1 | gene=TGME49_221950 | organism=Toxoplasma_gondii_ME49 | gene_product=splicesome-associated protein, putative | transcript_product=splicesome-associated protein, putative | location=TGME49_chrII:72099	0|0	0	0	2	1|0	0	0	0	0	0	-3.27	0	0.79
TGME49_237460-t26_1-p1 | transcript=TGME49_237460-t26_1 | gene=TGME49_237460 | organism=Toxoplasma_gondii_ME49 | gene_product=hypothetical protein | transcript_product=hypothetical protein | location=TGME49_chrX:5890037-5892850(-) | protein_length=720 | se	0|0	0	0	2	1|1	0	0	0	0	0	-4.87	0	0.79
TGME49_318230-t26_1-p1 | transcript=TGME49_318230-t26_1 | gene=TGME49_318230 | organism=Toxoplasma_gondii_ME49 | gene_product=phosphoglycerate kinase PGKI | transcript_product=phosphoglycerate kinase PGKI | location=TGME49_chrIV:1472986-1475939(+) | protei	0|1	1	0.5	2	0|1	0	0	0	0	0	-3.27	1	0.79
TGME49_286050-t26_1-p1 | transcript=TGME49_286050-t26_1 | gene=TGME49_286050 | organism=Toxoplasma_gondii_ME49 | gene_product=hypothetical protein | transcript_product=hypothetical protein | location=TGME49_chrV:2029226-2032652(-) | protein_length=536 | se	0|0	0	0	2	1|0	0	0	0	0	0	-3.27	0	0.79
TGME49_267140-t26_1-p1 | transcript=TGME49_267140-t26_1 | gene=TGME49_267140 | organism=Toxoplasma_gondii_ME49 | gene_product=SAG-related sequence SRS38B | transcript_product=SAG-related sequence SRS38B | location=TGME49_chrIX:765315-766487(+) | protein_le	0|0	0	0	2	1|0	0	0	0	0	0	-3.27	0	0.79
TGME49_321410-t26_1-p1 | transcript=TGME49_321410-t26_1 | gene=TGME49_321410 | organism=Toxoplasma_gondii_ME49 | gene_product=hypothetical protein | transcript_product=hypothetical protein | location=TGME49_chrIb:1826752-1838525(-) | protein_length=1920 |	0|1	1	0.5	2	0|0	0	0	0	0	0	-1.83	5	0.79
TGME49_259720-t26_1-p1 | transcript=TGME49_259720-t26_1 | gene=TGME49_259720 | organism=Toxoplasma_gondii_ME49 | gene_product=hypothetical protein | transcript_product=hypothetical protein | location=TGME49_chrVIIb:2691030-2697247(+) | protein_length=976 |	0|0	0	0	2	1|1	0	0	0	0	0	-4.87	0	0.79
TGME49_254470-t26_1-p1 | transcript=TGME49_254470-t26_1 | gene=TGME49_254470 | organism=Toxoplasma_gondii_ME49 | gene_product=hypothetical protein | transcript_product=hypothetical protein | location=TGME49_chrIII:1759224-1763403(+) | protein_length=732 |	0|0	0	0	2	3|0	0	0	0	0	0	-6.79	0	0.79
TGME49_234190-t26_1-p1 | transcript=TGME49_234190-t26_1 | gene=TGME49_234190 | organism=Toxoplasma_gondii_ME49 | gene_product=serine hydroxymethyltransferase 2, putative | transcript_product=serine hydroxymethyltransferase 2, putative | location=TGME49_chr	0|1	1	0.5	2	0|1	0	0	0	0	0	-3.27	1	0.79
TGME49_273790-t26_1-p1 | transcript=TGME49_273790-t26_1 | gene=TGME49_273790 | organism=Toxoplasma_gondii_ME49 | gene_product=hypothetical protein | transcript_product=hypothetical protein | location=TGME49_chrVIII:3261475-3264508(+) | protein_length=675 |	0|0	0	0	2	0|1	0	0	0	0	0	-3.27	0	0.79
TGME49_248640-t26_1-p1 | transcript=TGME49_248640-t26_1 | gene=TGME49_248640 | organism=Toxoplasma_gondii_ME49 | gene_product=regulator of chromosome condensation (RCC1) repeat-containing protein | transcript_product=regulator of chromosome condensation (R	0|0	0	0	2	0|1	0	0	0	0	0	-3.27	0	0.79
TGME49_236920-t26_1-p1 | transcript=TGME49_236920-t26_1 | gene=TGME49_236920 | organism=Toxoplasma_gondii_ME49 | gene_product=hypothetical protein | transcript_product=hypothetical protein | location=TGME49_chrX:5572139-5573343(+) | protein_length=111 | se	0|1	1	0.5	2	1|0	0	0	0	0	0	-3.27	1	0.79
TGME49_230180-t26_1-p1 | transcript=TGME49_230180-t26_1 | gene=TGME49_230180 | organism=Toxoplasma_gondii_ME49 | gene_product=hypothetical protein | transcript_product=hypothetical protein | location=TGME49_chrVIII:665846-670147(-) | protein_length=542 | s	0|0	0	0	2	1|1	0	0	0	0	0	-4.87	0	0.79
TGME49_290600-t26_1-p1 | transcript=TGME49_290600-t26_1 | gene=TGME49_290600 | organism=Toxoplasma_gondii_ME49 | gene_product=succinyl-CoA-synthetase alpha SCSA | transcript_product=succinyl-CoA-synthetase alpha SCSA | location=TGME49_chrIX:3760535-3764070	0|1	1	0.5	2	0|1	0	0	0	0	0	-3.27	1	0.79
TGME49_264720-t26_1-p1 | transcript=TGME49_264720-t26_1 | gene=TGME49_264720 | organism=Toxoplasma_gondii_ME49 | gene_product=hypothetical protein | transcript_product=hypothetical protein | location=TGME49_chrIX:2089820-2095104(-) | protein_length=899 | s	0|0	0	0	2	1|1	0	0	0	0	0	-4.87	0	0.79
TGME49_211460-t26_1-p1 | transcript=TGME49_211460-t26_1 | gene=TGME49_211460 | organism=Toxoplasma_gondii_ME49 | gene_product=hypothetical protein | transcript_product=hypothetical protein | location=TGME49_chrIV:1697186-1700134(+) | protein_length=982 | s	0|0	0	0	2	1|0	0	0	0	0	0	-3.27	0	0.79
TGME49_234950-t26_1-p1 | transcript=TGME49_234950-t26_1 | gene=TGME49_234950 | organism=Toxoplasma_gondii_ME49 | gene_product=protein kinase (incomplete catalytic triad) | transcript_product=protein kinase (incomplete catalytic triad) | location=TGME49_chr	0|0	0	0	2	1|0	0	0	0	0	0	-3.27	0	0.79
TGME49_251890-t26_1-p1 | transcript=TGME49_251890-t26_1 | gene=TGME49_251890 | organism=Toxoplasma_gondii_ME49 | gene_product=hypothetical protein | transcript_product=hypothetical protein | location=TGME49_chrXII:5645892-5654566(-) | protein_length=1667 |	0|0	0	0	2	1|0	0	0	0	0	0	-3.27	0	0.79
TGME49_236560-t26_1-p1 | transcript=TGME49_236560-t26_1 | gene=TGME49_236560 | organism=Toxoplasma_gondii_ME49 | gene_product=hypothetical protein | transcript_product=hypothetical protein | location=TGME49_chrX:5421332-5428780(+) | protein_length=2482 | s	0|0	0	0	2	1|0	0	0	0	0	0	-3.27	0	0.79
TGME49_277840-t26_1-p1 | transcript=TGME49_277840-t26_1 | gene=TGME49_277840 | organism=Toxoplasma_gondii_ME49 | gene_product=Ras family protein | transcript_product=Ras family protein | location=TGME49_chrXII:6484038-6488846(-) | protein_length=257 | sequ	0|0	0	0	2	1|0	0	0	0	0	0	-3.27	0	0.79
TGME49_238950-t26_1-p1 | transcript=TGME49_238950-t26_1 | gene=TGME49_238950 | organism=Toxoplasma_gondii_ME49 | gene_product=fatty acyl-CoA desaturase, putative | transcript_product=fatty acyl-CoA desaturase, putative | location=TGME49_chrVI:333714-343136	0|0	0	0	2	2|1	0	0	0	0	0	-7.07	0	0.79
TGME49_264900-t26_1-p1 | transcript=TGME49_264900-t26_1 | gene=TGME49_264900 | organism=Toxoplasma_gondii_ME49 | gene_product=hypothetical protein | transcript_product=hypothetical protein | location=TGME49_chrIX:1908904-1913750(-) | protein_length=975 | s	0|0	0	0	2	0|1	0	0	0	0	0	-3.27	0	0.79
TGME49_278830-t26_1-p1 | transcript=TGME49_278830-t26_1 | gene=TGME49_278830 | organism=Toxoplasma_gondii_ME49 | gene_product=glucose-6-phosphate 1-dehydrogenase | transcript_product=glucose-6-phosphate 1-dehydrogenase | location=TGME49_chrXII:5834301-5847	0|0	0	0	2	1|0	0	0	0	0	0	-3.27	0	0.79
TGME49_232520-t26_1-p1 | transcript=TGME49_232520-t26_1 | gene=TGME49_232520 | organism=Toxoplasma_gondii_ME49 | gene_product=brix domain-containing protein | transcript_product=brix domain-containing protein | location=TGME49_chrVIII:2135438-2137156(-) |	0|0	0	0	2	0|1	0	0	0	0	0	-3.27	0	0.79
TGME49_231850-t26_1-p1 | transcript=TGME49_231850-t26_1 | gene=TGME49_231850 | organism=Toxoplasma_gondii_ME49 | gene_product=serine-threonine phosophatase 2C (PP2C) | transcript_product=serine-threonine phosophatase 2C (PP2C) | location=TGME49_chrVIII:158	0|0	0	0	2	1|0	0	0	0	0	0	-3.27	0	0.79
TGME49_203780-t26_1-p1 | transcript=TGME49_203780-t26_1 | gene=TGME49_203780 | organism=Toxoplasma_gondii_ME49 | gene_product=hypothetical protein | transcript_product=hypothetical protein | location=TGME49_chrVIIa:2240842-2245269(+) | protein_length=1475	1|1	2	1	2	1|0	0	0	0	0	0	-1.66	2	0.79
TGME49_246940-t26_1-p1 | transcript=TGME49_246940-t26_1 | gene=TGME49_246940 | organism=Toxoplasma_gondii_ME49 | gene_product=hypothetical protein | transcript_product=hypothetical protein | location=TGME49_chrXII:3027111-3028292(+) | protein_length=393 |	0|0	0	0	2	1|0	0	0	0	0	0	-3.27	0	0.79
TGME49_224520-t26_1-p1 | transcript=TGME49_224520-t26_1 | gene=TGME49_224520 | organism=Toxoplasma_gondii_ME49 | gene_product=alveolin domain containing intermediate filament IMC8 | transcript_product=alveolin domain containing intermediate filament IMC8 |	0|0	0	0	2	3|0	0	0	0	0	0	-6.79	0	0.79
TGME49_218960-t26_1-p1 | transcript=TGME49_218960-t26_1 | gene=TGME49_218960 | organism=Toxoplasma_gondii_ME49 | gene_product=AP2 domain transcription factor AP2XII-1 | transcript_product=AP2 domain transcription factor AP2XII-1 | location=TGME49_chrXII:11	2|0	2	1	2	0|0	0.47	0.94	0.47	0.94	0.47	-1.83	10	0.21
TGME49_228170-t26_1-p1 | transcript=TGME49_228170-t26_1 | gene=TGME49_228170 | organism=Toxoplasma_gondii_ME49 | gene_product=inner membrane complex protein IMC2A | transcript_product=inner membrane complex protein IMC2A | location=TGME49_chrX:521898-52739	1|2	3	1.5	2	0|0	0.47	0.94	0.47	0.94	0.47	0.67	15	0.21
TGME49_290030-t26_1-p1 | transcript=TGME49_290030-t26_1 | gene=TGME49_290030 | organism=Toxoplasma_gondii_ME49 | gene_product=hypothetical protein | transcript_product=hypothetical protein | location=TGME49_chrIX:3594026-3597344(-) | protein_length=229 | s	0|1	1	0.5	2	1|1	0	0	0	0	0	-4.87	0.5	0.79
TGME49_304955-t26_1-p1 | transcript=TGME49_304955-t26_1 | gene=TGME49_304955 | organism=Toxoplasma_gondii_ME49 | gene_product=serine/threonine specific protein phosphatase | transcript_product=serine/threonine specific protein phosphatase | location=TGME49	0|1	1	0.5	2	1|0	0	0	0	0	0	-3.27	1	0.79
TGME49_202900-t26_1-p1 | transcript=TGME49_202900-t26_1 | gene=TGME49_202900 | organism=Toxoplasma_gondii_ME49 | gene_product=zinc finger (CCCH type) motif-containing protein | transcript_product=zinc finger (CCCH type) motif-containing protein | location=	0|0	0	0	2	1|0	0	0	0	0	0	-3.27	0	0.79
TGME49_208040-t26_1-p1 | transcript=TGME49_208040-t26_1 | gene=TGME49_208040 | organism=Toxoplasma_gondii_ME49 | gene_product=aldo-keto reductase | transcript_product=aldo-keto reductase | location=TGME49_chrIb:535618-547531(-) | protein_length=1425 | sequ	0|0	0	0	2	1|0	0	0	0	0	0	-3.27	0	0.79
TGME49_215260-t26_1-p1 | transcript=TGME49_215260-t26_1 | gene=TGME49_215260 | organism=Toxoplasma_gondii_ME49 | gene_product=carbamoylphosphate synthetase | transcript_product=carbamoylphosphate synthetase | location=TGME49_chrX:6844879-6868965(-) | prote	1|1	2	1	2	0|0	0	0	0	0	0	0.67	10	0.79
TGME49_216790-t26_1-p1 | transcript=TGME49_216790-t26_1 | gene=TGME49_216790 | organism=Toxoplasma_gondii_ME49 | gene_product=ATP-binding cassette sub-family E member 1, putative | transcript_product=ATP-binding cassette sub-family E member 1, putative | l	1|1	2	1	2	0|0	0	0	0	0	0	0.67	10	0.79
TGME49_218780-t26_1-p1 | transcript=TGME49_218780-t26_1 | gene=TGME49_218780 | organism=Toxoplasma_gondii_ME49 | gene_product=phosphoserine aminotransferase, putative | transcript_product=phosphoserine aminotransferase, putative | location=TGME49_chrXII:13	0|0	0	0	2	1|0	0	0	0	0	0	-3.27	0	0.79
TGME49_225690-t26_1-p1 | transcript=TGME49_225690-t26_1 | gene=TGME49_225690 | organism=Toxoplasma_gondii_ME49 | gene_product=hypothetical protein | transcript_product=hypothetical protein | location=TGME49_chrX:2117359-2122809(+) | protein_length=1816 | s	1|0	1	0.5	2	0|0	0	0	0	0	0	-1.83	5	0.79
TGME49_228770-t26_1-p1 | transcript=TGME49_228770-t26_1 | gene=TGME49_228770 | organism=Toxoplasma_gondii_ME49 | gene_product=hypothetical protein | transcript_product=hypothetical protein | location=TGME49_chrX:146509-152090(-) | protein_length=542 | sequ	1|0	1	0.5	2	0|0	0	0	0	0	0	-1.83	5	0.79
TGME49_233000-t26_1-p1 | transcript=TGME49_233000-t26_1 | gene=TGME49_233000 | organism=Toxoplasma_gondii_ME49 | gene_product=KOW motif domain-containing protein | transcript_product=KOW motif domain-containing protein | location=TGME49_chrVIII:2318408-233	0|0	0	0	2	0|1	0	0	0	0	0	-3.27	0	0.79
TGME49_238170-t26_1-p1 | transcript=TGME49_238170-t26_1 | gene=TGME49_238170 | organism=Toxoplasma_gondii_ME49 | gene_product=hypothetical protein | transcript_product=hypothetical protein | location=TGME49_chrVI:96228-102102(+) | protein_length=1548 | seq	0|1	1	0.5	2	0|0	0	0	0	0	0	-1.83	5	0.79
TGME49_240390-t26_1-p1 | transcript=TGME49_240390-t26_1 | gene=TGME49_240390 | organism=Toxoplasma_gondii_ME49 | gene_product=calcium-dependent protein kinase | transcript_product=calcium-dependent protein kinase | location=TGME49_chrVI:1244457-1254202(-)	1|1	2	1	2	0|0	0	0	0	0	0	0.67	10	0.79
TGME49_240520-t26_1-p1 | transcript=TGME49_240520-t26_1 | gene=TGME49_240520 | organism=Toxoplasma_gondii_ME49 | gene_product=hypothetical protein | transcript_product=hypothetical protein | location=TGME49_chrVI:1303984-1305336(+) | protein_length=399 | s	0|1	1	0.5	2	0|0	0	0	0	0	0	-1.83	5	0.79
TGME49_244390-t26_1-p1 | transcript=TGME49_244390-t26_1 | gene=TGME49_244390 | organism=Toxoplasma_gondii_ME49 | gene_product=coatomer epsilon subunit protein | transcript_product=coatomer epsilon subunit protein | location=TGME49_chrVI:3231123-3236444(-)	0|0	0	0	2	1|0	0	0	0	0	0	-3.27	0	0.79
TGME49_245450-t26_1-p1 | transcript=TGME49_245450-t26_1 | gene=TGME49_245450 | organism=Toxoplasma_gondii_ME49 | gene_product=hypothetical protein | transcript_product=hypothetical protein | location=TGME49_chrXII:2280248-2281505(+) | protein_length=134 |	0|0	0	0	2	0|1	0	0	0	0	0	-3.27	0	0.79
TGME49_247440-t26_1-p1 | transcript=TGME49_247440-t26_1 | gene=TGME49_247440 | organism=Toxoplasma_gondii_ME49 | gene_product=hypothetical protein | transcript_product=hypothetical protein | location=TGME49_chrXII:3338791-3339927(-) | protein_length=378 |	1|0	1	0.5	2	0|0	0	0	0	0	0	-1.83	5	0.79
TGME49_265840-t26_1-p1 | transcript=TGME49_265840-t26_1 | gene=TGME49_265840 | organism=Toxoplasma_gondii_ME49 | gene_product=hypothetical protein | transcript_product=hypothetical protein | location=TGME49_chrIX:1418195-1425500(+) | protein_length=1338 |	1|0	1	0.5	2	0|0	0	0	0	0	0	-1.83	5	0.79
TGME49_271810-t26_1-p1 | transcript=TGME49_271810-t26_1 | gene=TGME49_271810 | organism=Toxoplasma_gondii_ME49 | gene_product=lanp, putative | transcript_product=lanp, putative | location=TGME49_chrVIII:4349454-4351126(-) | protein_length=283 | sequence_SO	0|1	1	0.5	2	0|0	0	0	0	0	0	-1.83	5	0.79
TGME49_272010-t26_1-p1 | transcript=TGME49_272010-t26_1 | gene=TGME49_272010 | organism=Toxoplasma_gondii_ME49 | gene_product=Gar1 protein RNA binding region protein | transcript_product=Gar1 protein RNA binding region protein | location=TGME49_chrVIII:421	0|1	1	0.5	2	0|0	0	0	0	0	0	-1.83	5	0.79
TGME49_276170-t26_1-p1 | transcript=TGME49_276170-t26_1 | gene=TGME49_276170 | organism=Toxoplasma_gondii_ME49 | gene_product=phosphatidylinositol 3- and 4-kinase | transcript_product=phosphatidylinositol 3- and 4-kinase | location=TGME49_chrIII:96095-1060	0|1	1	0.5	2	0|0	0	0	0	0	0	-1.83	5	0.79
TGME49_283510-t26_1-p1 | transcript=TGME49_283510-t26_1 | gene=TGME49_283510 | organism=Toxoplasma_gondii_ME49 | gene_product=hypothetical protein | transcript_product=hypothetical protein | location=TGME49_chrV:3107086-3112326(+) | protein_length=315 | se	0|0	0	0	2	1|0	0	0	0	0	0	-3.27	0	0.79
TGME49_289780-t26_1-p1 | transcript=TGME49_289780-t26_1 | gene=TGME49_289780 | organism=Toxoplasma_gondii_ME49 | gene_product=ATP-dependent hsl protease ATP-binding subunit hslU, putative | transcript_product=ATP-dependent hsl protease ATP-binding subunit	0|0	0	0	2	0|1	0	0	0	0	0	-3.27	0	0.79
TGME49_293730-t26_1-p1 | transcript=TGME49_293730-t26_1 | gene=TGME49_293730 | organism=Toxoplasma_gondii_ME49 | gene_product=DHHC zinc finger domain-containing protein | transcript_product=DHHC zinc finger domain-containing protein | location=TGME49_chrIa	0|0	0	0	2	1|0	0	0	0	0	0	-3.27	0	0.79
TGME49_300380-t26_1-p1 | transcript=TGME49_300380-t26_1 | gene=TGME49_300380 | organism=Toxoplasma_gondii_ME49 | gene_product=endoplasmic reticulum oxidoreductin, putative | transcript_product=endoplasmic reticulum oxidoreductin, putative | location=TGME49	1|0	1	0.5	2	0|0	0	0	0	0	0	-1.83	5	0.79
TGME49_301180-t26_1-p1 | transcript=TGME49_301180-t26_1 | gene=TGME49_301180 | organism=Toxoplasma_gondii_ME49 | gene_product=SAG-related sequence SRS19F | transcript_product=SAG-related sequence SRS19F | location=TGME49_chrIV:2299338-2300513(-) | protein_	0|0	0	0	2	1|0	0	0	0	0	0	-3.27	0	0.79
TGME49_302055-t26_1-p1 | transcript=TGME49_302055-t26_1 | gene=TGME49_302055 | organism=Toxoplasma_gondii_ME49 | gene_product=ribosomal protein S12 | transcript_product=ribosomal protein S12 | location=KE138841:977-1342(-) | protein_length=121 | sequence_S	1|0	1	0.5	2	0|0	0	0	0	0	0	-1.83	5	0.79
TGME49_306310-t26_1-p1 | transcript=TGME49_306310-t26_1 | gene=TGME49_306310 | organism=Toxoplasma_gondii_ME49 | gene_product=RecF/RecN/SMC N terminal domain-containing protein | transcript_product=RecF/RecN/SMC N terminal domain-containing protein | locat	0|1	1	0.5	2	0|0	0	0	0	0	0	-1.83	5	0.79
TGME49_315220-t26_1-p1 | transcript=TGME49_315220-t26_1 | gene=TGME49_315220 | organism=Toxoplasma_gondii_ME49 | gene_product=rhoptry protein ROP14 | transcript_product=rhoptry protein ROP14 | location=TGME49_chrXI:4582751-4590778(+) | protein_length=1061	1|0	1	0.5	2	0|0	0	0	0	0	0	-1.83	5	0.79
TGME49_319900-t26_1-p1 | transcript=TGME49_319900-t26_1 | gene=TGME49_319900 | organism=Toxoplasma_gondii_ME49 | gene_product=hypothetical protein | transcript_product=hypothetical protein | location=TGME49_chrIV:679205-690324(-) | protein_length=2425 | se	1|0	1	0.5	2	0|0	0	0	0	0	0	-1.83	5	0.79

## Sheet: TgGlp1_saint
gene ID	product	Spec	SpecSum	AvgSpec	NumReplicates	ctrlCounts	AvgP	MaxP	TopoAvgP	TopoMaxP	SaintScore	logOddsScore	FoldChange	BFDR	boosted_by
TGME49_209000	HECT-domain (ubiquitin-transferase) domain-containing protein	225|204	429	214.5	2	0|0	1	1	1	1	1	295.38	2145	0
TGME49_306660	RNA pseudouridine synthase superfamily protein	169|153	322	161	2	0|0	1	1	1	1	1	223.41	1610	0
TGME49_224870	hypothetical protein	85|75	160	80	2	0|0	1	1	1	1	1	112.95	800	0
TGME49_202070	hypothetical protein	65|75	140	70	2	0|0	1	1	1	1	1	98.72	700	0
TGME49_258080	TgGlp1	60|62	122	61	2	0|0	1	1	1	1	1	91.58	610	0
TGME49_294550	dynein heavy chain	62|57	119	59.5	2	0|0	1	1	1	1	1	87.3	595	0
TGME49_258970	hypothetical protein	56|50	106	53	2	0|0	1	1	1	1	1	77.29	530	0
TGME49_269290	hypothetical protein	50|45	95	47.5	2	0|0	1	1	1	1	1	70.12	475	0
TGME49_214600	hypothetical protein	46|43	89	44.5	2	0|0	1	1	1	1	1	67.25	445	0
TGME49_294380	PP-loop domain-containing protein	45|44	89	44.5	2	0|0	1	1	1	1	1	68.69	445	0
TGME49_270690	arginyl-tRNA synthetase	36|35	71	35.5	2	0|0	1	1	1	1	1	55.73	355	0
TGME49_313430	hypothetical protein	33|37	70	35	2	0|0	1	1	1	1	1	52.84	350	0
TGME49_320550	hypothetical protein	33|29	62	31	2	0|0	1	1	1	1	1	47.04	310	0
TGME49_248510	hypothetical protein	29|27	56	28	2	0|0	1	1	1	1	1	44.13	280	0
TGME49_221470	hypothetical protein	28|26	54	27	2	0|0	1	1	1	1	1	42.67	270	0
TGME49_232080	hypothetical protein	31|23	54	27	2	0|0	1	1	1	1	1	38.29	270	0
TGME49_319920	2-oxo acid dehydrogenases acyltransferase (catalytic domain) domain-containing protein	25|29	54	27	2	0|0	1	1	1	1	1	41.21	270	0
TGME49_243920	DNA replication licensing factor MCM5, putative	24|25	49	24.5	2	0|0	1	1	1	1	1	39.75	245	0
TGME49_311770	hypothetical protein	21|20	41	20.5	2	0|0	1	1	1	1	1	33.88	205	0
TGME49_276890	hypothetical protein	20|18	38	19	2	0|0	1	1	1	1	1	30.92	190	0
TGME49_237220	DNA replication licensing factor Mcm7, putative	19|18	37	18.5	2	0|0	1	1	1	1	1	30.92	185	0
TGME49_293730	DHHC zinc finger domain-containing protein	18|19	37	18.5	2	0|0	1	1	1	1	1	30.92	185	0
TGME49_224160	hypothetical protein	18|18	36	18	2	0|0	1	1	1	1	1	30.92	180	0
TGME49_212250	XPG N-terminal domain-containing protein	17|16	33	16.5	2	0|0	1	1	1	1	1	27.95	165	0
TGME49_231070	protein kinase	16|16	32	16	2	0|0	1	1	1	1	1	27.95	160	0
TGME49_307860	hypothetical protein	15|16	31	15.5	2	0|0	1	1	1	1	1	26.46	155	0
TGME49_219700	DNA replication licensing factor MCM4, putative	11|19	30	15	2	0|0	1	1	1	1	1	20.41	150	0
TGME49_218760	SNAP protein (soluble N-ethylmaleimide-sensitive factor Attachment Protein), putative	15|14	29	14.5	2	0|0	1	1	1	1	1	24.96	145	0
TGME49_290670	leucyl aminopeptidase LAP	13|15	28	14	2	0|0	1	1	1	1	1	23.45	140	0
TGME49_286230	hypothetical protein	16|11	27	13.5	2	0|0	1	1	1	1	1	20.41	135	0
TGME49_218610	ATPase (DUF699) protein	10|16	26	13	2	0|0	1	1	1	1	1	18.88	130	0
TGME49_248150	hypothetical protein	16|10	26	13	2	0|0	1	1	1	1	1	18.88	130	0
TGME49_267330	fumarate hydratase	13|13	26	13	2	0|0	1	1	1	1	1	23.45	130	0
TGME49_268780	hypothetical protein	13|13	26	13	2	0|0	1	1	1	1	1	23.45	130	0
TGME49_226600	syntaxin 5, putative	12|12	24	12	2	0|0	1	1	1	1	1	21.93	120	0
TGME49_320690	gamma-soluble NSF attachment protein, putative	13|11	24	12	2	0|0	1	1	1	1	1	20.41	120	0
TGME49_313370	hypothetical protein	13|10	23	11.5	2	0|0	1	1	1	1	1	18.88	115	0
TGME49_258540	phosphoglycerate mutase family protein	10|11	21	10.5	2	0|0	1	1	1	1	1	18.88	105	0
TGME49_245490	microneme protein MIC8	9|11	20	10	2	0|0	1	1	1	1	1	17.33	100	0
TGME49_268830	hypothetical protein	9|11	20	10	2	0|0	1	1	1	1	1	17.33	100	0
TGME49_281640	hypothetical protein	10|10	20	10	2	0|0	1	1	1	1	1	18.88	100	0
TGME49_313910	RNA recognition motif 2 protein	8|12	20	10	2	0|0	1	1	1	1	1	15.77	100	0
TGME49_200430	cytidine and deoxycytidylate deaminase zinc-binding region domain-containing protein	10|9	19	9.5	2	0|0	1	1	1	1	1	17.33	95	0
TGME49_204310	hypothetical protein	11|7	18	9	2	0|0	1	1	1	1	1	14.19	90	0
TGME49_222800	glycogen synthase, putative	10|8	18	9	2	0|0	1	1	1	1	1	15.77	90	0
TGME49_235020	COPI protein, putative	8|10	18	9	2	0|0	1	1	1	1	1	15.77	90	0
TGME49_239490	dehydrogenase E1 component family protein	10|8	18	9	2	0|0	1	1	1	1	1	15.77	90	0
TGME49_259640	nucleoporin autopeptidase	10|8	18	9	2	0|0	1	1	1	1	1	15.77	90	0
TGME49_294190	enoyl-CoA hydratase/isomerase family protein	9|9	18	9	2	0|0	1	1	1	1	1	17.33	90	0
TGME49_209130	regulator of chromosome condensation (RCC1) repeat-containing protein	8|9	17	8.5	2	0|0	1	1	1	1	1	15.77	85	0
TGME49_253430	asparagine synthetase, putative	9|8	17	8.5	2	0|0	1	1	1	1	1	15.77	85	0
TGME49_272350	mRNA export protein	8|9	17	8.5	2	0|0	1	1	1	1	1	15.77	85	0
TGME49_318510	N-ethylmaleimide-sensitive fusion protein, putative	41|43	84	42	2	0|1	1	1	1	1	1	58.84	84	0
TGME49_235380	hypothetical protein	8|8	16	8	2	0|0	1	1	1	1	1	15.77	80	0
TGME49_240650	coatomer protein complex, subunit alpha, putative	9|7	16	8	2	0|0	1	1	1	1	1	14.19	80	0
TGME49_280370	hypothetical protein	8|8	16	8	2	0|0	1	1	1	1	1	15.77	80	0
TGME49_313010	DEAD (Asp-Glu-Ala-Asp) box polypeptide DDX6	7|9	16	8	2	0|0	1	1	1	1	1	14.19	80	0
TGME49_314850	hypothetical protein	10|6	16	8	2	0|0	1	1	1	1	1	12.58	80	0
TGME49_315290	hypothetical protein	7|9	16	8	2	0|0	1	1	1	1	1	14.19	80	0
TGME49_226870	tubulin gamma chain	8|7	15	7.5	2	0|0	1	1	1	1	1	14.19	75	0
TGME49_275690	ClpB, putative	7|8	15	7.5	2	0|0	1	1	1	1	1	14.19	75	0
TGME49_237010	hypothetical protein	8|6	14	7	2	0|0	1	1	1	1	1	12.58	70	0
TGME49_248500	hypothetical protein	9|5	14	7	2	0|0	1	1	1	1	1	10.95	70	0
TGME49_292975	hypothetical protein	6|8	14	7	2	0|0	1	1	1	1	1	12.58	70	0
TGME49_219860	replication licensing factor, putative	7|6	13	6.5	2	0|0	1	1	1	1	1	12.58	65	0
TGME49_268890	citrate synthase I	8|5	13	6.5	2	0|0	1	1	1	1	1	10.95	65	0
TGME49_270070	synaptobrevin family protein	5|8	13	6.5	2	0|0	1	1	1	1	1	10.95	65	0
TGME49_282090	hypothetical protein	6|7	13	6.5	2	0|0	1	1	1	1	1	12.58	65	0
TGME49_316240	hypothetical protein	7|6	13	6.5	2	0|0	1	1	1	1	1	12.58	65	0
TGME49_218870	TBC domain-containing protein	7|5	12	6	2	0|0	1	1	1	1	1	10.95	60	0
TGME49_204060	SNARE domain-containing protein	5|6	11	5.5	2	0|0	1	1	1	1	1	10.95	55	0
TGME49_215260	carbamoylphosphate synthetase	6|5	11	5.5	2	0|0	1	1	1	1	1	10.95	55	0
TGME49_218280	eukaryotic porin, putative	4|7	11	5.5	2	0|0	1	1	1	1	1	9.27	55	0
TGME49_221320	acetyl-CoA carboxylase ACC1	7|4	11	5.5	2	0|0	1	1	1	1	1	9.27	55	0
TGME49_225745	hypothetical protein	6|5	11	5.5	2	0|0	1	1	1	1	1	10.95	55	0
TGME49_226730	aconitate hydratase ACN/IRP	6|5	11	5.5	2	0|0	1	1	1	1	1	10.95	55	0
TGME49_234640	hypothetical protein	6|5	11	5.5	2	0|0	1	1	1	1	1	10.95	55	0
TGME49_261430	hypothetical protein	4|7	11	5.5	2	0|0	1	1	1	1	1	9.27	55	0
TGME49_271600	hypothetical protein	6|5	11	5.5	2	0|0	1	1	1	1	1	10.95	55	0
TGME49_286720	heat shock protein HSP28	5|6	11	5.5	2	0|0	1	1	1	1	1	10.95	55	0
TGME49_294200	glucose-6-phosphate 1-dehydrogenase	6|5	11	5.5	2	0|0	1	1	1	1	1	10.95	55	0
TGME49_310440	membrane occupation and recognition nexus protein MORN1	5|6	11	5.5	2	0|0	1	1	1	1	1	10.95	55	0
TGME49_223620	golgi SNARE, putative	6|4	10	5	2	0|0	1	1	1	1	1	9.27	50	0
TGME49_247300	hypothetical protein	5|5	10	5	2	0|0	1	1	1	1	1	10.95	50	0
TGME49_295360	hypothetical protein	6|4	10	5	2	0|0	1	1	1	1	1	9.27	50	0
TGME49_305980	pyruvate dehydrogenase complex subunit PDH-E3I	6|4	10	5	2	0|0	1	1	1	1	1	9.27	50	0
TGME49_209910	histone H2Bv	4|5	9	4.5	2	0|0	1	1	1	1	1	9.27	45	0
TGME49_214880	hypothetical protein	4|5	9	4.5	2	0|0	1	1	1	1	1	9.27	45	0
TGME49_215420	SNARE protein	4|5	9	4.5	2	0|0	1	1	1	1	1	9.27	45	0
TGME49_222660	leucine rich repeat-containing protein	7|2	9	4.5	2	0|0	1	1	1	1	1	5.68	45	0
TGME49_223040	hypothetical protein	4|5	9	4.5	2	0|0	1	1	1	1	1	9.27	45	0
TGME49_223390	activating signal cointegrator 1 complex subunit 3 family 1 ASCC3L1, putative	6|3	9	4.5	2	0|0	1	1	1	1	1	7.52	45	0
TGME49_244200	2-oxoglutarate dehydrogenase e1 component, mitochondrial precursor, putative	3|6	9	4.5	2	0|0	1	1	1	1	1	7.52	45	0
TGME49_251850	serine/threonine protein phosphatase	4|5	9	4.5	2	0|0	1	1	1	1	1	9.27	45	0
TGME49_257470	myosin J	5|4	9	4.5	2	0|0	1	1	1	1	1	9.27	45	0
TGME49_278990	phosphate carrier, putative	5|4	9	4.5	2	0|0	1	1	1	1	1	9.27	45	0
TGME49_300290	SNARE domain-containing protein	5|4	9	4.5	2	0|0	1	1	1	1	1	9.27	45	0
TGME49_305950	tetratricopeptide repeat-containing protein	4|5	9	4.5	2	0|0	1	1	1	1	1	9.27	45	0
TGME49_310670	glycogen phosphorylase 1, putative	6|3	9	4.5	2	0|0	1	1	1	1	1	7.52	45	0
TGME49_315780	myosin regulatory light chain, putative	4|5	9	4.5	2	0|0	1	1	1	1	1	9.27	45	0
TGME49_316340	hypothetical protein	5|4	9	4.5	2	0|0	1	1	1	1	1	9.27	45	0
TGME49_208560	carrier superfamily protein	4|4	8	4	2	0|0	1	1	1	1	1	9.27	40	0
TGME49_223050	ribosomal protein RPS20	3|5	8	4	2	0|0	1	1	1	1	1	7.52	40	0
TGME49_226950	IgA-specific metalloendopeptidase	3|5	8	4	2	0|0	1	1	1	1	1	7.52	40	0
TGME49_243950	prohibitin, putative	4|4	8	4	2	0|0	1	1	1	1	1	9.27	40	0
TGME49_244910	MIZ/SP-RING zinc finger domain-containing protein	5|3	8	4	2	0|0	1	1	1	1	1	7.52	40	0
TGME49_249530	exportin 1, putative	3|5	8	4	2	0|0	1	1	1	1	1	7.52	40	0
TGME49_262150	kelch repeat and K+ channel tetramerisation domain containing protein	4|4	8	4	2	0|0	1	1	1	1	1	9.27	40	0
TGME49_269200	crooked neck family 1 protein isoform 2, putative	5|3	8	4	2	0|0	1	1	1	1	1	7.52	40	0
TGME49_273520	PCI domain-containing protein	3|5	8	4	2	0|0	1	1	1	1	1	7.52	40	0
TGME49_321640	cell division protein CDC48AP	5|3	8	4	2	0|0	1	1	1	1	1	7.52	40	0
TGME49_240510	hypothetical protein	20|18	38	19	2	1|0	1	1	1	1	1	25.72	38	0
TGME49_256760	pyruvate kinase PyK1	17|19	36	18	2	0|1	1	1	1	1	1	24.27	36	0
TGME49_208090	5-formyltetrahydrofolate cyclo-ligase	3|4	7	3.5	2	0|0	1	1	1	1	1	7.52	35	0
TGME49_213010	hypothetical protein	3|4	7	3.5	2	0|0	1	1	1	1	1	7.52	35	0
TGME49_215060	small GTP-binding protein sar1, putative	3|4	7	3.5	2	0|0	1	1	1	1	1	7.52	35	0
TGME49_216790	ATP-binding cassette sub-family E member 1, putative	4|3	7	3.5	2	0|0	1	1	1	1	1	7.52	35	0
TGME49_222380	importin-beta N-terminal domain-containing protein	4|3	7	3.5	2	0|0	1	1	1	1	1	7.52	35	0
TGME49_223080	hypothetical protein	3|4	7	3.5	2	0|0	1	1	1	1	1	7.52	35	0
TGME49_225560	hypothetical protein	5|2	7	3.5	2	0|0	1	1	1	1	1	5.68	35	0
TGME49_226710	hypothetical protein	3|4	7	3.5	2	0|0	1	1	1	1	1	7.52	35	0
TGME49_231910	ATP synthase F1 gamma subunit	5|2	7	3.5	2	0|0	1	1	1	1	1	5.68	35	0
TGME49_231970	pre-mRNA processing splicing factor PRP8	3|4	7	3.5	2	0|0	1	1	1	1	1	7.52	35	0
TGME49_242800	ribosome biogenesis protein NSA2, putative	4|3	7	3.5	2	0|0	1	1	1	1	1	7.52	35	0
TGME49_248100	synaptobrevin protein	4|3	7	3.5	2	0|0	1	1	1	1	1	7.52	35	0
TGME49_251780	heat shock protein	4|3	7	3.5	2	0|0	1	1	1	1	1	7.52	35	0
TGME49_261030	pyridine nucleotide-disulfide oxidoreductase domain-containing protein	3|4	7	3.5	2	0|0	1	1	1	1	1	7.52	35	0
TGME49_266110	DEAD/DEAH box helicase domain-containing protein	4|3	7	3.5	2	0|0	1	1	1	1	1	7.52	35	0
TGME49_268330	hypothetical protein	4|3	7	3.5	2	0|0	1	1	1	1	1	7.52	35	0
TGME49_270150	hypothetical protein	4|3	7	3.5	2	0|0	1	1	1	1	1	7.52	35	0
TGME49_271930	hypothetical protein	4|3	7	3.5	2	0|0	1	1	1	1	1	7.52	35	0
TGME49_273560	kinesin heavy chain, putative	3|4	7	3.5	2	0|0	1	1	1	1	1	7.52	35	0
TGME49_282180	hypothetical protein	3|4	7	3.5	2	0|0	1	1	1	1	1	7.52	35	0
TGME49_285510	hypothetical protein	4|3	7	3.5	2	0|0	1	1	1	1	1	7.52	35	0
TGME49_286080	elongation factor 2 family protein	3|4	7	3.5	2	0|0	1	1	1	1	1	7.52	35	0
TGME49_310600	heat shock factor binding protein 1 protein	3|4	7	3.5	2	0|0	1	1	1	1	1	7.52	35	0
TGME49_310780	dense granule protein GRA4	4|3	7	3.5	2	0|0	1	1	1	1	1	7.52	35	0
TGME49_314400	pyruvate dehydrogenase E1 component, beta subunit, putative	4|3	7	3.5	2	0|0	1	1	1	1	1	7.52	35	0
TGME49_318410	TCP-1 chaperonin, putative	4|3	7	3.5	2	0|0	1	1	1	1	1	7.52	35	0
TGME49_218840	mutS domain protein	3|3	6	3	2	0|0	1	1	1	1	1	7.52	30	0
TGME49_219280	actin like protein ALP1	2|4	6	3	2	0|0	1	1	1	1	1	5.68	30	0
TGME49_225730	membrane protein, putative	3|3	6	3	2	0|0	1	1	1	1	1	7.52	30	0
TGME49_236560	hypothetical protein	3|3	6	3	2	0|0	1	1	1	1	1	7.52	30	0
TGME49_237180	hypothetical protein	3|3	6	3	2	0|0	1	1	1	1	1	7.52	30	0
TGME49_242080	hypothetical protein	3|3	6	3	2	0|0	1	1	1	1	1	7.52	30	0
TGME49_248320	carrier superfamily protein	3|3	6	3	2	0|0	1	1	1	1	1	7.52	30	0
TGME49_256030	hypothetical protein	2|4	6	3	2	0|0	1	1	1	1	1	5.68	30	0
TGME49_258210	DNA-directed RNA polymerase II RPB2	3|3	6	3	2	0|0	1	1	1	1	1	7.52	30	0
TGME49_264060	PCI domain-containing protein	4|2	6	3	2	0|0	1	1	1	1	1	5.68	30	0
TGME49_271370	hypothetical protein	3|3	6	3	2	0|0	1	1	1	1	1	7.52	30	0
TGME49_273960	chaperonin GroS protein	3|3	6	3	2	0|0	1	1	1	1	1	7.52	30	0
TGME49_280700	arginine decarboxylase	3|3	6	3	2	0|0	1	1	1	1	1	7.52	30	0
TGME49_288750	ubiquinol-cytochrome c reductase	4|2	6	3	2	0|0	1	1	1	1	1	5.68	30	0
TGME49_295770	hypothetical protein	3|3	6	3	2	0|0	1	1	1	1	1	7.52	30	0
TGME49_295990	ubiquitin conjugating enzyme E2, putative	3|3	6	3	2	0|0	1	1	1	1	1	7.52	30	0
TGME49_304990	guanylate-binding protein, N-terminal domain-containing protein	4|2	6	3	2	0|0	1	1	1	1	1	5.68	30	0
TGME49_320020	transporter, major facilitator family protein	3|3	6	3	2	0|0	1	1	1	1	1	7.52	30	0
TGME49_248630	actin-related protein ARP1	14|14	28	14	2	0|1	1	1	1	1	1	19.91	28	0
TGME49_202200	hypothetical protein	2|3	5	2.5	2	0|0	1	1	1	1	1	5.68	25	0
TGME49_202500	GAPM1a	4|1	5	2.5	2	0|0	0.5	1	0.5	1	0.5	3.65	25	0.04
TGME49_203490	GNL3L/Grn1 GTPase	2|3	5	2.5	2	0|0	1	1	1	1	1	5.68	25	0
TGME49_203540	RNA binding protein, putative	2|3	5	2.5	2	0|0	1	1	1	1	1	5.68	25	0
TGME49_203730	hypothetical protein	2|3	5	2.5	2	0|0	1	1	1	1	1	5.68	25	0
TGME49_204550	hypothetical protein	4|1	5	2.5	2	0|0	0.5	1	0.5	1	0.5	3.65	25	0.04
TGME49_205250	rhoptry protein ROP18	2|3	5	2.5	2	0|0	1	1	1	1	1	5.68	25	0
TGME49_215250	thiamin pyrophosphokinase, catalytic domain-containing protein	3|2	5	2.5	2	0|0	1	1	1	1	1	5.68	25	0
TGME49_218300	zinc finger (CCCH type) motif-containing protein	3|2	5	2.5	2	0|0	1	1	1	1	1	5.68	25	0
TGME49_221410	actin-like protein ALP4	3|2	5	2.5	2	0|0	1	1	1	1	1	5.68	25	0
TGME49_222350	hypothetical protein	2|3	5	2.5	2	0|0	1	1	1	1	1	5.68	25	0
TGME49_224130	hypothetical protein	2|3	5	2.5	2	0|0	1	1	1	1	1	5.68	25	0
TGME49_224520	alveolin domain containing intermediate filament IMC8	2|3	5	2.5	2	0|0	1	1	1	1	1	5.68	25	0
TGME49_224530	alveolin domain containing intermediate filament IMC5	2|3	5	2.5	2	0|0	1	1	1	1	1	5.68	25	0
TGME49_225690	hypothetical protein	3|2	5	2.5	2	0|0	1	1	1	1	1	5.68	25	0
TGME49_229480	calcium binding protein precursor, putative	3|2	5	2.5	2	0|0	1	1	1	1	1	5.68	25	0
TGME49_229620	hypothetical protein	3|2	5	2.5	2	0|0	1	1	1	1	1	5.68	25	0
TGME49_231750	hypothetical protein	3|2	5	2.5	2	0|0	1	1	1	1	1	5.68	25	0
TGME49_232250	catalase	3|2	5	2.5	2	0|0	1	1	1	1	1	5.68	25	0
TGME49_232780	hypothetical protein	3|2	5	2.5	2	0|0	1	1	1	1	1	5.68	25	0
TGME49_233100	SPFH domain / Band 7 family protein	2|3	5	2.5	2	0|0	1	1	1	1	1	5.68	25	0
TGME49_239400	hypothetical protein	2|3	5	2.5	2	0|0	1	1	1	1	1	5.68	25	0
TGME49_240600	chaperonin cpn60, putative	2|3	5	2.5	2	0|0	1	1	1	1	1	5.68	25	0
TGME49_243200	hypothetical protein	2|3	5	2.5	2	0|0	1	1	1	1	1	5.68	25	0
TGME49_245640	hypothetical protein	3|2	5	2.5	2	0|0	1	1	1	1	1	5.68	25	0
TGME49_258070	hypothetical protein	2|3	5	2.5	2	0|0	1	1	1	1	1	5.68	25	0
TGME49_259630	hypothetical protein	3|2	5	2.5	2	0|0	1	1	1	1	1	5.68	25	0
TGME49_276140	ADP ribosylation factor ARF1	3|2	5	2.5	2	0|0	1	1	1	1	1	5.68	25	0
TGME49_278780	hypothetical protein	3|2	5	2.5	2	0|0	1	1	1	1	1	5.68	25	0
TGME49_282070	hypothetical protein	3|2	5	2.5	2	0|0	1	1	1	1	1	5.68	25	0
TGME49_287500	T complex chaperonin, putative	2|3	5	2.5	2	0|0	1	1	1	1	1	5.68	25	0
TGME49_290030	hypothetical protein	3|2	5	2.5	2	0|0	1	1	1	1	1	5.68	25	0
TGME49_290460	hypothetical protein	3|2	5	2.5	2	0|0	1	1	1	1	1	5.68	25	0
TGME49_290900	hydrolase, NUDIX family protein	2|3	5	2.5	2	0|0	1	1	1	1	1	5.68	25	0
TGME49_297870	hypothetical protein	3|2	5	2.5	2	0|0	1	1	1	1	1	5.68	25	0
TGME49_300280	LSM domain-containing protein	3|2	5	2.5	2	0|0	1	1	1	1	1	5.68	25	0
TGME49_309740	LSM domain-containing protein	3|2	5	2.5	2	0|0	1	1	1	1	1	5.68	25	0
TGME49_315770	cytochrome p450 superfamily protein	2|3	5	2.5	2	0|0	1	1	1	1	1	5.68	25	0
TGME49_225150	hypothetical protein	11|12	23	11.5	2	0|1	1	1	1	1	1	15.53	23	0
TGME49_230210	alveolin domain containing intermediate filament IMC10	10|12	22	11	2	0|1	1	1	1	1	1	14.07	22	0
TGME49_243250	myosin H	12|9	21	10.5	2	0|1	1	1	1	1	1	12.61	21	0
TGME49_201760	hypothetical protein	1|3	4	2	2	0|0	0.5	1	0.5	1	0.5	3.65	20	0.04
TGME49_208790	MC family transporter, putative	2|2	4	2	2	0|0	1	1	1	1	1	5.68	20	0
TGME49_210370	hypothetical protein	10|10	20	10	2	0|1	1	1	1	1	1	14.07	20	0
TGME49_212770	hypothetical protein	1|3	4	2	2	0|0	0.5	1	0.5	1	0.5	3.65	20	0.04
TGME49_214220	hypothetical protein	2|2	4	2	2	0|0	1	1	1	1	1	5.68	20	0
TGME49_214575	hypothetical protein	3|1	4	2	2	0|0	0.5	1	0.5	1	0.5	3.65	20	0.04
TGME49_216730	MCM2/3/5 family protein	2|2	4	2	2	0|0	1	1	1	1	1	5.68	20	0
TGME49_217570	ribosomal protein RPS27	2|2	4	2	2	0|0	1	1	1	1	1	5.68	20	0
TGME49_222860	eukaryotic translation initiation factor, putative	2|2	4	2	2	0|0	1	1	1	1	1	5.68	20	0
TGME49_223910	acyltransferase domain-containing protein	2|2	4	2	2	0|0	1	1	1	1	1	5.68	20	0
TGME49_224210	hypothetical protein	2|2	4	2	2	0|0	1	1	1	1	1	5.68	20	0
TGME49_225990	acyl transferase domain-containing protein	2|2	4	2	2	0|0	1	1	1	1	1	5.68	20	0
TGME49_226000	ATP synthase, putative	2|2	4	2	2	0|0	1	1	1	1	1	5.68	20	0
TGME49_226220	alveolin domain containing intermediate filament IMC9	2|2	4	2	2	0|0	1	1	1	1	1	5.68	20	0
TGME49_227990	hypothetical protein	1|3	4	2	2	0|0	0.5	1	0.5	1	0.5	3.65	20	0.04
TGME49_230850	hypothetical protein	10|10	20	10	2	0|1	1	1	1	1	1	14.07	20	0
TGME49_231410	hypothetical protein	10|10	20	10	2	0|1	1	1	1	1	1	14.07	20	0
TGME49_236950	hypothetical protein	3|1	4	2	2	0|0	0.5	1	0.5	1	0.5	3.65	20	0.04
TGME49_253350	hypothetical protein	1|3	4	2	2	0|0	0.5	1	0.5	1	0.5	3.65	20	0.04
TGME49_254880	Alpha-galactosidase	2|2	4	2	2	0|0	1	1	1	1	1	5.68	20	0
TGME49_260600	Pumilio-family RNA binding repeat-containing protein	1|3	4	2	2	0|0	0.5	1	0.5	1	0.5	3.65	20	0.04
TGME49_263080	hypothetical protein	2|2	4	2	2	0|0	1	1	1	1	1	5.68	20	0
TGME49_266630	hypothetical protein	2|2	4	2	2	0|0	1	1	1	1	1	5.68	20	0
TGME49_267710	CPSF A subunit region protein	3|1	4	2	2	0|0	0.5	1	0.5	1	0.5	3.65	20	0.04
TGME49_267800	dynamin-related protein DRPA	2|2	4	2	2	0|0	1	1	1	1	1	5.68	20	0
TGME49_272290	pyruvate dehydrogenase complex subunit PD-HE1Beta	2|2	4	2	2	0|0	1	1	1	1	1	5.68	20	0
TGME49_275480	Myb family DNA-binding domain-containing protein	3|1	4	2	2	0|0	0.5	1	0.5	1	0.5	3.65	20	0.04
TGME49_275810	ribosomal protein RPS10	2|2	4	2	2	0|0	1	1	1	1	1	5.68	20	0
TGME49_285970	30S ribosomal protein S5, putative	2|2	4	2	2	0|0	1	1	1	1	1	5.68	20	0
TGME49_288830	NADH dehydrogenase (NDH2-II)	3|1	4	2	2	0|0	0.5	1	0.5	1	0.5	3.65	20	0.04
TGME49_289780	ATP-dependent hsl protease ATP-binding subunit hslU, putative	2|2	4	2	2	0|0	1	1	1	1	1	5.68	20	0
TGME49_292080	leucyl-tRNA synthetase	2|2	4	2	2	0|0	1	1	1	1	1	5.68	20	0
TGME49_292950	hypothetical protein	1|3	4	2	2	0|0	0.5	1	0.5	1	0.5	3.65	20	0.04
TGME49_297830	hypothetical protein	1|3	4	2	2	0|0	0.5	1	0.5	1	0.5	3.65	20	0.04
TGME49_299210	CTP synthase	2|2	4	2	2	0|0	1	1	1	1	1	5.68	20	0
TGME49_300380	endoplasmic reticulum oxidoreductin, putative	2|2	4	2	2	0|0	1	1	1	1	1	5.68	20	0
TGME49_302055	ribosomal protein S12	1|3	4	2	2	0|0	0.5	1	0.5	1	0.5	3.65	20	0.04
TGME49_304740	rhoptry kinase family protein ROP35	2|2	4	2	2	0|0	1	1	1	1	1	5.68	20	0
TGME49_308930	50S ribosomal protein L33, putative	2|2	4	2	2	0|0	1	1	1	1	1	5.68	20	0
TGME49_310070	methyltransferase, putative	2|2	4	2	2	0|0	1	1	1	1	1	5.68	20	0
TGME49_310118	hypothetical protein	2|2	4	2	2	0|0	1	1	1	1	1	5.68	20	0
TGME49_310370	hypothetical protein	2|2	4	2	2	0|0	1	1	1	1	1	5.68	20	0
TGME49_315750	hypothetical protein	2|2	4	2	2	0|0	1	1	1	1	1	5.68	20	0
TGME49_320592	hypothetical protein	1|3	4	2	2	0|0	0.5	1	0.5	1	0.5	3.65	20	0.04
TGME49_297745	hypothetical protein	32|26	58	29	2	1|2	1	1	1	1	1	30.05	19.33	0
TGME49_204400	ATPase synthase subunit alpha, putative	18|16	34	17	2	0|2	1	1	1	1	1	10.79	17	0
TGME49_216620	EF hand domain-containing protein	8|9	17	8.5	2	0|1	1	1	1	1	1	11.16	17	0
TGME49_202510	multi-pass transmembrane protein	2|1	3	1.5	2	0|0	0.5	1	0.5	1	0.5	3.65	15	0.06
TGME49_205030	hypothetical protein	1|2	3	1.5	2	0|0	0.5	1	0.5	1	0.5	3.65	15	0.06
TGME49_206470	pyruvate dehydrogenase complex subunit PDH-E3II	2|1	3	1.5	2	0|0	0.5	1	0.5	1	0.5	3.65	15	0.06
TGME49_206610	pyruvate dehydrogenase complex subunit PDH-E2	1|2	3	1.5	2	0|0	0.5	1	0.5	1	0.5	3.65	15	0.06
TGME49_208390	hypothetical protein	0|3	3	1.5	2	0|0	0.5	1	0.5	1	0.5	1.14	15	0.04
TGME49_208590	vacuolar ATP synthase subunit 54kD, putative	1|2	3	1.5	2	0|0	0.5	1	0.5	1	0.5	3.65	15	0.06
TGME49_209080	transport protein particle (trapp) component, bet3 protein	2|1	3	1.5	2	0|0	0.5	1	0.5	1	0.5	3.65	15	0.06
TGME49_211690	AAA family protein	1|2	3	1.5	2	0|0	0.5	1	0.5	1	0.5	3.65	15	0.06
TGME49_213610	hypothetical protein	2|1	3	1.5	2	0|0	0.5	1	0.5	1	0.5	3.65	15	0.06
TGME49_214750	hypothetical protein	1|2	3	1.5	2	0|0	0.5	1	0.5	1	0.5	3.65	15	0.06
TGME49_217550	hypothetical protein	2|1	3	1.5	2	0|0	0.5	1	0.5	1	0.5	3.65	15	0.06
TGME49_218720	calcium-dependent protein kinase CDPK6	1|2	3	1.5	2	0|0	0.5	1	0.5	1	0.5	3.65	15	0.06
TGME49_219270	multi-pass transmembrane protein	2|1	3	1.5	2	0|0	0.5	1	0.5	1	0.5	3.65	15	0.06
TGME49_219290	F-actin-capping protein subunit beta, putative	2|1	3	1.5	2	0|0	0.5	1	0.5	1	0.5	3.65	15	0.06
TGME49_219682	pyruvate dehydrogenase kinase, putative	1|2	3	1.5	2	0|0	0.5	1	0.5	1	0.5	3.65	15	0.06
TGME49_219710	hypothetical protein	2|1	3	1.5	2	0|0	0.5	1	0.5	1	0.5	3.65	15	0.06
TGME49_220930	hypothetical protein	2|1	3	1.5	2	0|0	0.5	1	0.5	1	0.5	3.65	15	0.06
TGME49_223540	importin-beta N-terminal domain-containing protein	2|1	3	1.5	2	0|0	0.5	1	0.5	1	0.5	3.65	15	0.06
TGME49_223750	hypothetical protein	1|2	3	1.5	2	0|0	0.5	1	0.5	1	0.5	3.65	15	0.06
TGME49_225380	hypothetical protein	2|1	3	1.5	2	0|0	0.5	1	0.5	1	0.5	3.65	15	0.06
TGME49_225550	phosphatidylserine decarboxylase	2|1	3	1.5	2	0|0	0.5	1	0.5	1	0.5	3.65	15	0.06
TGME49_228150	hypothetical protein	2|1	3	1.5	2	0|0	0.5	1	0.5	1	0.5	3.65	15	0.06
TGME49_228630	hypothetical protein	2|1	3	1.5	2	0|0	0.5	1	0.5	1	0.5	3.65	15	0.06
TGME49_231210	sarcalumenin/eps15 family protein	2|1	3	1.5	2	0|0	0.5	1	0.5	1	0.5	3.65	15	0.06
TGME49_231350	glucosamine-fructose-6-phosphate aminotransferase	1|2	3	1.5	2	0|0	0.5	1	0.5	1	0.5	3.65	15	0.06
TGME49_232190	Sec7 domain-containing protein	2|1	3	1.5	2	0|0	0.5	1	0.5	1	0.5	3.65	15	0.06
TGME49_238950	fatty acyl-CoA desaturase, putative	2|1	3	1.5	2	0|0	0.5	1	0.5	1	0.5	3.65	15	0.06
TGME49_239610	hypothetical protein	2|1	3	1.5	2	0|0	0.5	1	0.5	1	0.5	3.65	15	0.06
TGME49_240630	ULK kinase	2|1	3	1.5	2	0|0	0.5	1	0.5	1	0.5	3.65	15	0.06
TGME49_244440	nucleoside transporter protein	2|1	3	1.5	2	0|0	0.5	1	0.5	1	0.5	3.65	15	0.06
TGME49_245432	hypothetical protein	2|1	3	1.5	2	0|0	0.5	1	0.5	1	0.5	3.65	15	0.06
TGME49_245450	hypothetical protein	0|3	3	1.5	2	0|0	0.5	1	0.5	1	0.5	1.14	15	0.04
TGME49_249180	bifunctional dihydrofolate reductase-thymidylate synthase	2|1	3	1.5	2	0|0	0.5	1	0.5	1	0.5	3.65	15	0.06
TGME49_249730	hypothetical protein	1|2	3	1.5	2	0|0	0.5	1	0.5	1	0.5	3.65	15	0.06
TGME49_251890	hypothetical protein	2|1	3	1.5	2	0|0	0.5	1	0.5	1	0.5	3.65	15	0.06
TGME49_252270	L1P family of ribosomal protein	2|1	3	1.5	2	0|0	0.5	1	0.5	1	0.5	3.65	15	0.06
TGME49_253880	GNS1/SUR4 family protein	2|1	3	1.5	2	0|0	0.5	1	0.5	1	0.5	3.65	15	0.06
TGME49_253900	parasite porphobilinogen synthase PBGS	8|7	15	7.5	2	0|1	1	1	1	1	1	9.7	15	0
TGME49_258860	hypothetical protein	1|2	3	1.5	2	0|0	0.5	1	0.5	1	0.5	3.65	15	0.06
TGME49_260660	50S ribosomal protein L23, putative	2|1	3	1.5	2	0|0	0.5	1	0.5	1	0.5	3.65	15	0.06
TGME49_261000	MutS domain V domain-containing protein	1|2	3	1.5	2	0|0	0.5	1	0.5	1	0.5	3.65	15	0.06
TGME49_261070	apicoplast triosephosphate translocator APT1	2|1	3	1.5	2	0|0	0.5	1	0.5	1	0.5	3.65	15	0.06
TGME49_262080	hypothetical protein	1|2	3	1.5	2	0|0	0.5	1	0.5	1	0.5	3.65	15	0.06
TGME49_263070	CMGC kinase, CK2 family	2|1	3	1.5	2	0|0	0.5	1	0.5	1	0.5	3.65	15	0.06
TGME49_263750	hypothetical protein	1|2	3	1.5	2	0|0	0.5	1	0.5	1	0.5	3.65	15	0.06
TGME49_265360	hypothetical protein	1|2	3	1.5	2	0|0	0.5	1	0.5	1	0.5	3.65	15	0.06
TGME49_267650	hypothetical protein	1|2	3	1.5	2	0|0	0.5	1	0.5	1	0.5	3.65	15	0.06
TGME49_268260	hypothetical protein	1|2	3	1.5	2	0|0	0.5	1	0.5	1	0.5	3.65	15	0.06
TGME49_275670	alveolin domain containing intermediate filament IMC15	1|2	3	1.5	2	0|0	0.5	1	0.5	1	0.5	3.65	15	0.06
TGME49_277270	NTPase II	2|1	3	1.5	2	0|0	0.5	1	0.5	1	0.5	3.65	15	0.06
TGME49_277910	thrombospondin type 1 domain-containing protein	1|2	3	1.5	2	0|0	0.5	1	0.5	1	0.5	3.65	15	0.06
TGME49_277970	dolichol-phosphate-mannose synthase family protein	1|2	3	1.5	2	0|0	0.5	1	0.5	1	0.5	3.65	15	0.06
TGME49_285250	hypothetical protein	2|1	3	1.5	2	0|0	0.5	1	0.5	1	0.5	3.65	15	0.06
TGME49_286510	hypothetical protein	2|1	3	1.5	2	0|0	0.5	1	0.5	1	0.5	3.65	15	0.06
TGME49_289000	hypothetical protein	1|2	3	1.5	2	0|0	0.5	1	0.5	1	0.5	3.65	15	0.06
TGME49_290920	oxidoreductase, 2OG-Fe(II) oxygenase family protein	1|2	3	1.5	2	0|0	0.5	1	0.5	1	0.5	3.65	15	0.06
TGME49_290980	glycine C-acetyltransferase, putative	1|2	3	1.5	2	0|0	0.5	1	0.5	1	0.5	3.65	15	0.06
TGME49_299200	Bet3 transport protein, putative	3|0	3	1.5	2	0|0	0.5	1	0.5	1	0.5	1.14	15	0.04
TGME49_299780	hypothetical protein	1|2	3	1.5	2	0|0	0.5	1	0.5	1	0.5	3.65	15	0.06
TGME49_300030	hypothetical protein	1|2	3	1.5	2	0|0	0.5	1	0.5	1	0.5	3.65	15	0.06
TGME49_300240	syntaxin 6, n-terminal protein	2|1	3	1.5	2	0|0	0.5	1	0.5	1	0.5	3.65	15	0.06
TGME49_304630	ATG C terminal domain-containing protein	2|1	3	1.5	2	0|0	0.5	1	0.5	1	0.5	3.65	15	0.06
TGME49_304955	serine/threonine specific protein phosphatase	3|0	3	1.5	2	0|0	0.5	1	0.5	1	0.5	1.14	15	0.04
TGME49_309265	oxidoreductase, short chain dehydrogenase/reductase family protein	2|1	3	1.5	2	0|0	0.5	1	0.5	1	0.5	3.65	15	0.06
TGME49_309752	succinate-Coenzyme A ligase, beta subunit, putative	2|1	3	1.5	2	0|0	0.5	1	0.5	1	0.5	3.65	15	0.06
TGME49_312050	small GTPase Rab2, putative	2|1	3	1.5	2	0|0	0.5	1	0.5	1	0.5	3.65	15	0.06
TGME49_313400	DnaJ domain-containing protein	2|1	3	1.5	2	0|0	0.5	1	0.5	1	0.5	3.65	15	0.06
TGME49_313820	dynactin p25, putative	1|2	3	1.5	2	0|0	0.5	1	0.5	1	0.5	3.65	15	0.06
TGME49_314790	small nuclear ribonucleoprotein G, putative	1|2	3	1.5	2	0|0	0.5	1	0.5	1	0.5	3.65	15	0.06
TGME49_219800	vacuolar ATP synthase subunit b, putative	14|14	28	14	2	1|1	1	1	1	1	1	16.42	14	0
TGME49_235160	hypothetical protein	8|5	13	6.5	2	1|0	1	1	1	1	1	6.81	13	0
TGME49_262380	elongation factor Tu, putative	7|5	12	6	2	1|0	1	1	1	1	1	6.81	12	0
TGME49_224060	thioredoxin, putative	19|14	33	16.5	2	1|2	1	1	1	1	1	13.97	11	0
TGME49_230160	hypothetical protein	5|6	11	5.5	2	0|1	1	1	1	1	1	6.81	11	0
TGME49_232130	hypothetical protein	6|5	11	5.5	2	0|1	1	1	1	1	1	6.81	11	0
TGME49_273090	cell division protein CDC48CY	12|10	22	11	2	2|0	1	1	1	1	1	7.12	11	0
TGME49_201870	tetratricopeptide repeat-containing protein	2|0	2	1	2	0|0	0.5	1	0.5	1	0.5	1.14	10	0.06
TGME49_203780	hypothetical protein	1|1	2	1	2	0|0	0	0	0	0	0	3.65	10	0.28
TGME49_206690	glideosome-associated protein with multiple-membrane spans GAPM2B	2|0	2	1	2	0|0	0.5	1	0.5	1	0.5	1.14	10	0.06
TGME49_207750	hypothetical protein	1|1	2	1	2	0|0	0	0	0	0	0	3.65	10	0.28
TGME49_207760	DnaJ C terminal region domain-containing protein	1|1	2	1	2	0|0	0	0	0	0	0	3.65	10	0.28
TGME49_209108	hypothetical protein	1|1	2	1	2	0|0	0	0	0	0	0	3.65	10	0.28
TGME49_209260	cytochrome c oxidase subunit, putative	1|1	2	1	2	0|0	0	0	0	0	0	3.65	10	0.28
TGME49_209970	Spc97 / Spc98 family protein	1|1	2	1	2	0|0	0	0	0	0	0	3.65	10	0.28
TGME49_210730	ATP-dependent hsl protease ATP-binding subunit hslU, putative	0|2	2	1	2	0|0	0.5	1	0.5	1	0.5	1.14	10	0.06
TGME49_212310	vacuolar ATP synthetase	1|1	2	1	2	0|0	0	0	0	0	0	3.65	10	0.28
TGME49_213420	RAP domain-containing protein	0|2	2	1	2	0|0	0.5	1	0.5	1	0.5	1.14	10	0.06
TGME49_214110	protein yipf5, putative	1|1	2	1	2	0|0	0	0	0	0	0	3.65	10	0.28
TGME49_215020	hypothetical protein	1|1	2	1	2	0|0	0	0	0	0	0	3.65	10	0.28
TGME49_215610	hypothetical protein	1|1	2	1	2	0|0	0	0	0	0	0	3.65	10	0.28
TGME49_216010	ribosomal protein RPL24	1|1	2	1	2	0|0	0	0	0	0	0	3.65	10	0.28
TGME49_216590	HEAT repeat-containing protein	2|0	2	1	2	0|0	0.5	1	0.5	1	0.5	1.14	10	0.06
TGME49_216630	trigger factor protein, putative	1|1	2	1	2	0|0	0	0	0	0	0	3.65	10	0.28
TGME49_217510	hypothetical protein	0|2	2	1	2	0|0	0.5	1	0.5	1	0.5	1.14	10	0.06
TGME49_219660	hypothetical protein	1|1	2	1	2	0|0	0	0	0	0	0	3.65	10	0.28
TGME49_224810	hypothetical protein	1|1	2	1	2	0|0	0	0	0	0	0	3.65	10	0.28
TGME49_224850	polyadenylate binding protein, putative	11|9	20	10	2	0|2	1	1	1	1	1	6.49	10	0
TGME49_226030	AGC kinase	0|2	2	1	2	0|0	0.5	1	0.5	1	0.5	1.14	10	0.06
TGME49_226040	EF hand domain-containing protein	1|1	2	1	2	0|0	0	0	0	0	0	3.65	10	0.28
TGME49_226570	hypothetical protein	1|1	2	1	2	0|0	0	0	0	0	0	3.65	10	0.28
TGME49_226690	hypothetical protein	2|0	2	1	2	0|0	0.5	1	0.5	1	0.5	1.14	10	0.06
TGME49_227610	hypothetical protein	1|1	2	1	2	0|0	0	0	0	0	0	3.65	10	0.28
TGME49_227800	EF hand domain-containing protein	2|0	2	1	2	0|0	0.5	1	0.5	1	0.5	1.14	10	0.06
TGME49_229740	hypothetical protein	2|0	2	1	2	0|0	0.5	1	0.5	1	0.5	1.14	10	0.06
TGME49_235690	hypothetical protein	2|0	2	1	2	0|0	0.5	1	0.5	1	0.5	1.14	10	0.06
TGME49_236140	hypothetical protein	1|1	2	1	2	0|0	0	0	0	0	0	3.65	10	0.28
TGME49_237230	hypothetical protein	1|1	2	1	2	0|0	0	0	0	0	0	3.65	10	0.28
TGME49_237560	iron-sulfur cluster protein ISCU	1|1	2	1	2	0|0	0	0	0	0	0	3.65	10	0.28
TGME49_239087	hypothetical protein	1|1	2	1	2	0|0	0	0	0	0	0	3.65	10	0.28
TGME49_239410	hypothetical protein	0|2	2	1	2	0|0	0.5	1	0.5	1	0.5	1.14	10	0.06
TGME49_240810	hypothetical protein	1|1	2	1	2	0|0	0	0	0	0	0	3.65	10	0.28
TGME49_242400	calcium-dependent protein kinase CDPK2B	1|1	2	1	2	0|0	0	0	0	0	0	3.65	10	0.28
TGME49_244390	coatomer epsilon subunit protein	1|1	2	1	2	0|0	0	0	0	0	0	3.65	10	0.28
TGME49_247320	hypothetical protein	1|1	2	1	2	0|0	0	0	0	0	0	3.65	10	0.28
TGME49_248490	hypothetical protein	1|1	2	1	2	0|0	0	0	0	0	0	3.65	10	0.28
TGME49_249390	glutamate/leucine/phenylalanine/valine dehydrogenase family protein	6|4	10	5	2	0|1	1	1	1	1	1	5.38	10	0
TGME49_249840	dynein heavy chain 2, putative	1|1	2	1	2	0|0	0	0	0	0	0	3.65	10	0.28
TGME49_250340	centrin 2	0|2	2	1	2	0|0	0.5	1	0.5	1	0.5	1.14	10	0.06
TGME49_251930	enoyl-acyl carrier reductase ENR	1|1	2	1	2	0|0	0	0	0	0	0	3.65	10	0.28
TGME49_255160	hypothetical protein	1|1	2	1	2	0|0	0	0	0	0	0	3.65	10	0.28
TGME49_255690	2-C-methyl-D-erythritol 2,4-cyclodiphosphate synthase domain-containing protein	1|1	2	1	2	0|0	0	0	0	0	0	3.65	10	0.28
TGME49_256000	endoplasmic reticulum retention receptor	1|1	2	1	2	0|0	0	0	0	0	0	3.65	10	0.28
TGME49_257170	hypothetical protein	0|2	2	1	2	0|0	0.5	1	0.5	1	0.5	1.14	10	0.06
TGME49_258090	hypothetical protein	1|1	2	1	2	0|0	0	0	0	0	0	3.65	10	0.28
TGME49_260170	elongation factor EF-G, putative	1|1	2	1	2	0|0	0	0	0	0	0	3.65	10	0.28
TGME49_260240	ccr4-associated factor family protein	1|1	2	1	2	0|0	0	0	0	0	0	3.65	10	0.28
TGME49_260470	heat shock protein DNAJ pfj4, putative	1|1	2	1	2	0|0	0	0	0	0	0	3.65	10	0.28
TGME49_260540	alveolin domain containing intermediate filament IMC14	6|4	10	5	2	0|1	1	1	1	1	1	5.38	10	0
TGME49_260790	RAP domain-containing protein	1|1	2	1	2	0|0	0	0	0	0	0	3.65	10	0.28
TGME49_263110	hypothetical protein	1|1	2	1	2	0|0	0	0	0	0	0	3.65	10	0.28
TGME49_263510	Spc97 / Spc98 family protein	1|1	2	1	2	0|0	0	0	0	0	0	3.65	10	0.28
TGME49_264040	hypothetical protein	1|1	2	1	2	0|0	0	0	0	0	0	3.65	10	0.28
TGME49_264440	signal recognition particle receptor beta subunit protein	1|1	2	1	2	0|0	0	0	0	0	0	3.65	10	0.28
TGME49_264940	kelch repeat-containing protein	1|1	2	1	2	0|0	0	0	0	0	0	3.65	10	0.28
TGME49_265840	hypothetical protein	1|1	2	1	2	0|0	0	0	0	0	0	3.65	10	0.28
TGME49_266435	hypothetical protein	2|0	2	1	2	0|0	0.5	1	0.5	1	0.5	1.14	10	0.06
TGME49_267350	LSM domain-containing protein	1|1	2	1	2	0|0	0	0	0	0	0	3.65	10	0.28
TGME49_268320	hypothetical protein	1|1	2	1	2	0|0	0	0	0	0	0	3.65	10	0.28
TGME49_268870	tetratricopeptide repeat-containing protein	1|1	2	1	2	0|0	0	0	0	0	0	3.65	10	0.28
TGME49_269010	AP2 domain transcription factor AP2VIII-7	1|1	2	1	2	0|0	0	0	0	0	0	3.65	10	0.28
TGME49_269442	calmodulin, putative	1|1	2	1	2	0|0	0	0	0	0	0	3.65	10	0.28
TGME49_269760	chromo (CHRromatin Organization MOdifier) domain-containing protein	1|1	2	1	2	0|0	0	0	0	0	0	3.65	10	0.28
TGME49_270270	hypothetical protein	1|1	2	1	2	0|0	0	0	0	0	0	3.65	10	0.28
TGME49_271250	hypothetical protein	1|1	2	1	2	0|0	0	0	0	0	0	3.65	10	0.28
TGME49_272000	hypothetical protein	1|1	2	1	2	0|0	0	0	0	0	0	3.65	10	0.28
TGME49_275860	hypothetical protein	0|2	2	1	2	0|0	0.5	1	0.5	1	0.5	1.14	10	0.06
TGME49_278220	hypothetical protein	1|1	2	1	2	0|0	0	0	0	0	0	3.65	10	0.28
TGME49_280730	cytosolic fe-s cluster assembling factor nbp35, putative	2|0	2	1	2	0|0	0.5	1	0.5	1	0.5	1.14	10	0.06
TGME49_282140	cwf21 protein	1|1	2	1	2	0|0	0	0	0	0	0	3.65	10	0.28
TGME49_284540	ATP synthase F1, delta subunit protein	6|4	10	5	2	0|1	1	1	1	1	1	5.38	10	0
TGME49_289360	hypothetical protein	1|1	2	1	2	0|0	0	0	0	0	0	3.65	10	0.28
TGME49_289830	eukaryotic initiation factor-3, delta subunit, putative	0|2	2	1	2	0|0	0.5	1	0.5	1	0.5	1.14	10	0.06
TGME49_290720	vacuolar proton translocating ATPase subunit, putative	1|1	2	1	2	0|0	0	0	0	0	0	3.65	10	0.28
TGME49_293180	NADP-specific glutamate dehydrogenase	1|1	2	1	2	0|0	0	0	0	0	0	3.65	10	0.28
TGME49_295000	hypothetical protein	0|2	2	1	2	0|0	0.5	1	0.5	1	0.5	1.14	10	0.06
TGME49_297180	hypothetical protein	1|1	2	1	2	0|0	0	0	0	0	0	3.65	10	0.28
TGME49_297940	single-strand binding protein	1|1	2	1	2	0|0	0	0	0	0	0	3.65	10	0.28
TGME49_299110	cleft lip and palate transmembrane protein 1 (clptm1) protein	1|1	2	1	2	0|0	0	0	0	0	0	3.65	10	0.28
TGME49_301250	hypothetical protein	1|1	2	1	2	0|0	0	0	0	0	0	3.65	10	0.28
TGME49_305270	hypothetical protein	1|1	2	1	2	0|0	0	0	0	0	0	3.65	10	0.28
TGME49_305850	RNA recognition motif-containing protein	1|1	2	1	2	0|0	0	0	0	0	0	3.65	10	0.28
TGME49_306380	U1 zinc finger protein	0|2	2	1	2	0|0	0.5	1	0.5	1	0.5	1.14	10	0.06
TGME49_306560	hypothetical protein	1|1	2	1	2	0|0	0	0	0	0	0	3.65	10	0.28
TGME49_310360	hypothetical protein	0|2	2	1	2	0|0	0.5	1	0.5	1	0.5	1.14	10	0.06
TGME49_310500	hypothetical protein	1|1	2	1	2	0|0	0	0	0	0	0	3.65	10	0.28
TGME49_311320	hypothetical protein	0|2	2	1	2	0|0	0.5	1	0.5	1	0.5	1.14	10	0.06
TGME49_312140	hypothetical protein	2|0	2	1	2	0|0	0.5	1	0.5	1	0.5	1.14	10	0.06
TGME49_312280	pre-mRNA-splicing factor ATP-dependent RNA helicase, putative	1|1	2	1	2	0|0	0	0	0	0	0	3.65	10	0.28
TGME49_312950	hypothetical protein	2|0	2	1	2	0|0	0.5	1	0.5	1	0.5	1.14	10	0.06
TGME49_313780	hypothetical protein	1|1	2	1	2	0|0	0	0	0	0	0	3.65	10	0.28
TGME49_316620	WD domain, G-beta repeat-containing protein	1|1	2	1	2	0|0	0	0	0	0	0	3.65	10	0.28
TGME49_318400	hypothetical protein	2|0	2	1	2	0|0	0.5	1	0.5	1	0.5	1.14	10	0.06
TGME49_321570	beta-hydroxyacyl-acyl carrier protein dehydratase (FABZ)	1|1	2	1	2	0|0	0	0	0	0	0	3.65	10	0.28
TGME49_322110	hypothetical protein	1|1	2	1	2	0|0	0	0	0	0	0	3.65	10	0.28
TGME49_311230	hypothetical protein	13|16	29	14.5	2	0|3	1	1	1	1	1	6.34	9.67	0
TGME49_234450	ribosomal protein RPS15A	10|9	19	9.5	2	1|1	1	1	1	1	1	9.66	9.5	0
TGME49_280660	HECT-domain (ubiquitin-transferase) domain-containing protein	12|7	19	9.5	2	1|1	1	1	1	1	1	7.06	9.5	0
TGME49_294620	eukaryotic initiation factor-3, subunit 8, putative	10|9	19	9.5	2	1|1	1	1	1	1	1	9.66	9.5	0
TGME49_301120	acetyl-CoA acetyltransferase	9|10	19	9.5	2	1|1	1	1	1	1	1	9.66	9.5	0
TGME49_201800	hypothetical protein	3|6	9	4.5	2	0|1	0.99	1	0.99	1	0.99	3.98	9	0
TGME49_217740	3-ketoacyl-(acyl-carrier-protein) reductase	8|8	16	8	2	1|1	1	1	1	1	1	8.35	8	0
TGME49_230340	hypothetical protein	9|7	16	8	2	1|1	1	1	1	1	1	7.06	8	0
TGME49_250820	hypothetical protein	15|17	32	16	2	0|4	1	1	1	1	1	5.75	8	0
TGME49_258060	myosin heavy chain, putative	4|4	8	4	2	1|0	1	1	1	1	1	5.38	8	0
TGME49_259010	vacuolar ATP synthase subunit d, putative	3|5	8	4	2	1|0	0.99	1	0.99	1	0.99	3.98	8	0
TGME49_267500	hypothetical protein	4|4	8	4	2	0|1	1	1	1	1	1	5.38	8	0
TGME49_273850	hypothetical protein	4|4	8	4	2	0|1	1	1	1	1	1	5.38	8	0
TGME49_294610	histone lysine methyltransferase, SET, putative	4|4	8	4	2	0|1	1	1	1	1	1	5.38	8	0
TGME49_286580	hypothetical protein	18|19	37	18.5	2	1|4	1	1	1	1	1	9.76	7.4	0
TGME49_219850	prolyl-tRNA synthetase (ProRS)	8|6	14	7	2	0|2	0.99	1	0.99	1	0.99	4.53	7	0
TGME49_222180	hypothetical protein	4|3	7	3.5	2	0|1	0.99	1	0.99	1	0.99	3.98	7	0
TGME49_223940	GAP45	4|3	7	3.5	2	0|1	0.99	1	0.99	1	0.99	3.98	7	0
TGME49_239820	D-3-phosphoglycerate dehydrogenase	5|2	7	3.5	2	0|1	0.97	1	0.97	1	0.97	2.64	7	0
TGME49_246540	cytochrome c1, heme protein	3|4	7	3.5	2	0|1	0.99	1	0.99	1	0.99	3.98	7	0
TGME49_247470	nucleolar protein, putative	5|2	7	3.5	2	1|0	0.97	1	0.97	1	0.97	2.64	7	0
TGME49_250770	eukaryotic initiation factor-4A, putative	16|12	28	14	2	1|3	1	1	1	1	1	9.63	7	0
TGME49_215775	rhoptry protein ROP8	6|7	13	6.5	2	2|0	0.99	0.99	0.99	0.99	0.99	4.53	6.5	0
TGME49_261950	ATP synthase beta subunit ATP-B	19|20	39	19.5	2	1|5	1	1	1	1	1	7.1	6.5	0
TGME49_248340	GTP-binding nuclear protein ran/tc4	9|10	19	9.5	2	1|2	1	1	1	1	1	7.75	6.33	0
TGME49_286600	hypothetical protein	8|11	19	9.5	2	0|3	0.99	1	0.99	1	0.99	4.36	6.33	0
TGME49_232230	ribosomal protein RPL30	4|2	6	3	2	0|1	0.96	1	0.96	1	0.96	2.64	6	0
TGME49_257530	transporter, major facilitator family protein	3|3	6	3	2	1|0	0.98	0.98	0.98	0.98	0.98	3.98	6	0
TGME49_263300	eukaryotic porin protein	2|4	6	3	2	1|0	0.96	1	0.96	1	0.96	2.64	6	0
TGME49_301440	calcium-dependent protein kinase CDPK1	3|3	6	3	2	0|1	0.98	0.98	0.98	0.98	0.98	3.98	6	0
TGME49_215590	flavoprotein subunit of succinate dehydrogenase	5|6	11	5.5	2	1|1	0.99	1	0.99	1	0.99	4.6	5.5	0
TGME49_258470	hypothetical protein	5|6	11	5.5	2	0|2	0.98	0.99	0.98	0.99	0.98	3.86	5.5	0
TGME49_293590	3-oxoacyl-acyl-carrier protein synthase I/II, putative	5|6	11	5.5	2	0|2	0.98	0.99	0.98	0.99	0.98	3.86	5.5	0
TGME49_310220	hypothetical protein	5|6	11	5.5	2	1|1	0.99	1	0.99	1	0.99	4.6	5.5	0
TGME49_214970	DNA replication licensing factor, putative	14|7	21	10.5	2	2|2	0.99	1	0.99	1	0.99	4.04	5.25	0
TGME49_216000	alveolin domain containing intermediate filament IMC3	10|11	21	10.5	2	0|4	0.99	0.99	0.99	0.99	0.99	4.29	5.25	0
TGME49_200280	WD domain, G-beta repeat-containing protein	1|0	1	0.5	2	0|0	0	0	0	0	0	1.14	5	0.28
TGME49_202350	50S ribosomal protein L21, putative	1|0	1	0.5	2	0|0	0	0	0	0	0	1.14	5	0.28
TGME49_202550	NLI interacting factor family phosphatase	0|1	1	0.5	2	0|0	0	0	0	0	0	1.14	5	0.28
TGME49_202980	hypothetical protein	1|0	1	0.5	2	0|0	0	0	0	0	0	1.14	5	0.28
TGME49_207620	pyridine nucleotide-disulfide oxidoreductase domain-containing protein	2|3	5	2.5	2	0|1	0.96	0.98	0.96	0.98	0.96	2.64	5	0
TGME49_207640	isoleucyl-tRNA synthetase family protein	1|0	1	0.5	2	0|0	0	0	0	0	0	1.14	5	0.28
TGME49_210960	replication factor C subunit 4, putative	0|1	1	0.5	2	0|0	0	0	0	0	0	1.14	5	0.28
TGME49_211090	aminotransferase, class V superfamily protein	1|0	1	0.5	2	0|0	0	0	0	0	0	1.14	5	0.28
TGME49_211700	hypothetical protein	0|1	1	0.5	2	0|0	0	0	0	0	0	1.14	5	0.28
TGME49_212950	ADP-ribosylation factor family protein 2, putative	1|0	1	0.5	2	0|0	0	0	0	0	0	1.14	5	0.28
TGME49_214530	DnaJ domain-containing protein	0|1	1	0.5	2	0|0	0	0	0	0	0	1.14	5	0.28
TGME49_214930	hypothetical protein	1|0	1	0.5	2	0|0	0	0	0	0	0	1.14	5	0.28
TGME49_215040	HEAT repeat-containing protein	0|1	1	0.5	2	0|0	0	0	0	0	0	1.14	5	0.28
TGME49_215350	hypothetical protein	1|0	1	0.5	2	0|0	0	0	0	0	0	1.14	5	0.28
TGME49_215480	Adenosine/AMP deaminase domain-containing protein	0|1	1	0.5	2	0|0	0	0	0	0	0	1.14	5	0.28
TGME49_216040	30S ribosomal protein S15, putative	0|1	1	0.5	2	0|0	0	0	0	0	0	1.14	5	0.28
TGME49_216060	hypothetical protein	1|0	1	0.5	2	0|0	0	0	0	0	0	1.14	5	0.28
TGME49_218940	hypothetical protein	1|0	1	0.5	2	0|0	0	0	0	0	0	1.14	5	0.28
TGME49_219770	30S ribosomal protein S12, putative	0|1	1	0.5	2	0|0	0	0	0	0	0	1.14	5	0.28
TGME49_220270	alveolin domain containing intermediate filament IMC6	8|7	15	7.5	2	1|2	1	1	1	1	1	5.45	5	0
TGME49_223500	hypothetical protein	0|1	1	0.5	2	0|0	0	0	0	0	0	1.14	5	0.28
TGME49_223790	hypothetical protein	1|0	1	0.5	2	0|0	0	0	0	0	0	1.14	5	0.28
TGME49_225790	PDI family protein	0|1	1	0.5	2	0|0	0	0	0	0	0	1.14	5	0.28
TGME49_227860	hypothetical protein	1|0	1	0.5	2	0|0	0	0	0	0	0	1.14	5	0.28
TGME49_228470	ribosomal protein RPL15	3|2	5	2.5	2	1|0	0.96	0.98	0.96	0.98	0.96	2.64	5	0
TGME49_229030	hypothetical protein	1|0	1	0.5	2	0|0	0	0	0	0	0	1.14	5	0.28
TGME49_230630	hypothetical protein	1|0	1	0.5	2	0|0	0	0	0	0	0	1.14	5	0.28
TGME49_231120	ribosomal protein S11, putative	1|0	1	0.5	2	0|0	0	0	0	0	0	1.14	5	0.28
TGME49_231150	hypothetical protein	1|0	1	0.5	2	0|0	0	0	0	0	0	1.14	5	0.28
TGME49_231625	hypothetical protein	1|0	1	0.5	2	0|0	0	0	0	0	0	1.14	5	0.28
TGME49_232150	hypothetical protein	1|0	1	0.5	2	0|0	0	0	0	0	0	1.14	5	0.28
TGME49_233470	hypothetical protein	0|1	1	0.5	2	0|0	0	0	0	0	0	1.14	5	0.28
TGME49_234420	ATPase, AAA family protein	13|12	25	12.5	2	2|3	1	1	1	1	1	8.23	5	0
TGME49_234505	phenylalanyl-tRNA synthetase alpha chain A, putative	0|1	1	0.5	2	0|0	0	0	0	0	0	1.14	5	0.28
TGME49_234950	protein kinase (incomplete catalytic triad)	0|1	1	0.5	2	0|0	0	0	0	0	0	1.14	5	0.28
TGME49_235398	hypothetical protein	1|0	1	0.5	2	0|0	0	0	0	0	0	1.14	5	0.28
TGME49_237015	hypothetical protein	1|0	1	0.5	2	0|0	0	0	0	0	0	1.14	5	0.28
TGME49_241890	hypothetical protein	0|1	1	0.5	2	0|0	0	0	0	0	0	1.14	5	0.28
TGME49_242380	fatty acid elongase	1|0	1	0.5	2	0|0	0	0	0	0	0	1.14	5	0.28
TGME49_243530	pentatricopeptide repeat domain-containing protein	0|1	1	0.5	2	0|0	0	0	0	0	0	1.14	5	0.28
TGME49_244870	quinone oxidoreductase, putative	1|0	1	0.5	2	0|0	0	0	0	0	0	1.14	5	0.28
TGME49_245730	phosphatidylinositol-4-phosphate 5-Kinase	0|1	1	0.5	2	0|0	0	0	0	0	0	1.14	5	0.28
TGME49_246000	large subunit ribosomal protein IMG2	0|1	1	0.5	2	0|0	0	0	0	0	0	1.14	5	0.28
TGME49_246220	hypothetical protein	1|0	1	0.5	2	0|0	0	0	0	0	0	1.14	5	0.28
TGME49_246720	hypothetical protein	1|0	1	0.5	2	0|0	0	0	0	0	0	1.14	5	0.28
TGME49_246950	hypothetical protein	0|1	1	0.5	2	0|0	0	0	0	0	0	1.14	5	0.28
TGME49_247440	hypothetical protein	0|1	1	0.5	2	0|0	0	0	0	0	0	1.14	5	0.28
TGME49_248740	hypothetical protein	5|5	10	5	2	0|2	0.98	0.98	0.98	0.98	0.98	3.86	5	0
TGME49_251590	hypothetical protein	0|1	1	0.5	2	0|0	0	0	0	0	0	1.14	5	0.28
TGME49_253290	valyl-tRNA synthetase	1|0	1	0.5	2	0|0	0	0	0	0	0	1.14	5	0.28
TGME49_253800	ribosomal protein L15, putative	0|1	1	0.5	2	0|0	0	0	0	0	0	1.14	5	0.28
TGME49_254380	ribosomal protein L11, putative	1|0	1	0.5	2	0|0	0	0	0	0	0	1.14	5	0.28
TGME49_254810	hypothetical protein	0|1	1	0.5	2	0|0	0	0	0	0	0	1.14	5	0.28
TGME49_255660	EF hand domain-containing protein	1|0	1	0.5	2	0|0	0	0	0	0	0	1.14	5	0.28
TGME49_256840	hypothetical protein	1|0	1	0.5	2	0|0	0	0	0	0	0	1.14	5	0.28
TGME49_257150	NOT2 / NOT3 / NOT5 family protein	1|0	1	0.5	2	0|0	0	0	0	0	0	1.14	5	0.28
TGME49_257340	Ras family protein	1|0	1	0.5	2	0|0	0	0	0	0	0	1.14	5	0.28
TGME49_258390	DnaJ protein, putative	2|3	5	2.5	2	0|1	0.96	0.98	0.96	0.98	0.96	2.64	5	0
TGME49_260180	hypothetical protein	2|3	5	2.5	2	0|1	0.96	0.98	0.96	0.98	0.96	2.64	5	0
TGME49_260825	hypothetical protein	0|1	1	0.5	2	0|0	0	0	0	0	0	1.14	5	0.28
TGME49_261760	CDP-alcohol phosphatidyltransferase superfamily protein	1|0	1	0.5	2	0|0	0	0	0	0	0	1.14	5	0.28
TGME49_264080	acyl carrier protein ACP	0|1	1	0.5	2	0|0	0	0	0	0	0	1.14	5	0.28
TGME49_264600	hypothetical protein	0|1	1	0.5	2	0|0	0	0	0	0	0	1.14	5	0.28
TGME49_264610	RNA recognition motif-containing protein	1|0	1	0.5	2	0|0	0	0	0	0	0	1.14	5	0.28
TGME49_266080	hypothetical protein	0|1	1	0.5	2	0|0	0	0	0	0	0	1.14	5	0.28
TGME49_266640	Acetyl-coenzyme A synthetase 2, putative	1|0	1	0.5	2	0|0	0	0	0	0	0	1.14	5	0.28
TGME49_267040	hypothetical protein	0|1	1	0.5	2	0|0	0	0	0	0	0	1.14	5	0.28
TGME49_270360	hypothetical protein	0|1	1	0.5	2	0|0	0	0	0	0	0	1.14	5	0.28
TGME49_270830	small nuclear ribonucleoprotein	2|3	5	2.5	2	1|0	0.96	0.98	0.96	0.98	0.96	2.64	5	0
TGME49_270940	hypothetical protein	1|0	1	0.5	2	0|0	0	0	0	0	0	1.14	5	0.28
TGME49_272390	hypothetical protein	1|0	1	0.5	2	0|0	0	0	0	0	0	1.14	5	0.28
TGME49_273060	ribosomal protein S17, putative	5|5	10	5	2	0|2	0.98	0.98	0.98	0.98	0.98	3.86	5	0
TGME49_273885	hypothetical protein	1|0	1	0.5	2	0|0	0	0	0	0	0	1.14	5	0.28
TGME49_275410	Proteasome/cyclosome repeat-containing protein	1|0	1	0.5	2	0|0	0	0	0	0	0	1.14	5	0.28
TGME49_275470	dense granule protein GRA15	0|1	1	0.5	2	0|0	0	0	0	0	0	1.14	5	0.28
TGME49_277000	transport protein Sec24, putative	1|0	1	0.5	2	0|0	0	0	0	0	0	1.14	5	0.28
TGME49_277710	hypothetical protein	0|1	1	0.5	2	0|0	0	0	0	0	0	1.14	5	0.28
TGME49_278250	hypothetical protein	0|1	1	0.5	2	0|0	0	0	0	0	0	1.14	5	0.28
TGME49_280600	histidyl-tRNA synthetase (HisRS), putative	1|0	1	0.5	2	0|0	0	0	0	0	0	1.14	5	0.28
TGME49_282040	hypothetical protein	0|1	1	0.5	2	0|0	0	0	0	0	0	1.14	5	0.28
TGME49_283702	FATC domain-containing protein	1|0	1	0.5	2	0|0	0	0	0	0	0	1.14	5	0.28
TGME49_283878	RNA recognition motif-containing protein	1|0	1	0.5	2	0|0	0	0	0	0	0	1.14	5	0.28
TGME49_284190	pyruvate carboxylase	0|1	1	0.5	2	0|0	0	0	0	0	0	1.14	5	0.28
TGME49_285240	3-oxo-5-alpha-steroid 4-dehydrogenase	1|0	1	0.5	2	0|0	0	0	0	0	0	1.14	5	0.28
TGME49_285650	hypothetical protein	0|1	1	0.5	2	0|0	0	0	0	0	0	1.14	5	0.28
TGME49_285840	RAP domain-containing protein	1|0	1	0.5	2	0|0	0	0	0	0	0	1.14	5	0.28
TGME49_286630	redoxin domain-containing protein	0|1	1	0.5	2	0|0	0	0	0	0	0	1.14	5	0.28
TGME49_287270	hypothetical protein	2|3	5	2.5	2	0|1	0.96	0.98	0.96	0.98	0.96	2.64	5	0
TGME49_289520	hypothetical protein	1|0	1	0.5	2	0|0	0	0	0	0	0	1.14	5	0.28
TGME49_291880	hypothetical protein	0|1	1	0.5	2	0|0	0	0	0	0	0	1.14	5	0.28
TGME49_293050	sybindin family protein	1|0	1	0.5	2	0|0	0	0	0	0	0	1.14	5	0.28
TGME49_294770	Armadillo/beta-catenin family repeat-containing protein	0|1	1	0.5	2	0|0	0	0	0	0	0	1.14	5	0.28
TGME49_295850	cyclic nucleotide-binding domain-containing protein	0|1	1	0.5	2	0|0	0	0	0	0	0	1.14	5	0.28
TGME49_297810	hypothetical protein	1|0	1	0.5	2	0|0	0	0	0	0	0	1.14	5	0.28
TGME49_298600	leucine zipper-like transcriptional regulator	1|0	1	0.5	2	0|0	0	0	0	0	0	1.14	5	0.28
TGME49_299060	sodium/hydrogen exchanger NHE2	0|1	1	0.5	2	0|0	0	0	0	0	0	1.14	5	0.28
TGME49_305290	vacuolar atp synthase subunit e, putative	0|1	1	0.5	2	0|0	0	0	0	0	0	1.14	5	0.28
TGME49_305770	ABC transporter, ATP-binding domain-containing protein	1|0	1	0.5	2	0|0	0	0	0	0	0	1.14	5	0.28
TGME49_309770	hypothetical protein	0|1	1	0.5	2	0|0	0	0	0	0	0	1.14	5	0.28
TGME49_310130	Spc97 / Spc98 family protein	1|0	1	0.5	2	0|0	0	0	0	0	0	1.14	5	0.28
TGME49_310300	hypothetical protein	1|0	1	0.5	2	0|0	0	0	0	0	0	1.14	5	0.28
TGME49_310860	U5 snRNP-specific protein	0|1	1	0.5	2	0|0	0	0	0	0	0	1.14	5	0.28
TGME49_313140	isocitrate dehydrogenase	1|0	1	0.5	2	0|0	0	0	0	0	0	1.14	5	0.28
TGME49_314295	ribosomal l25 family protein	0|1	1	0.5	2	0|0	0	0	0	0	0	1.14	5	0.28
TGME49_314820	atp synthase F1, epsilon subunit, putative	0|1	1	0.5	2	0|0	0	0	0	0	0	1.14	5	0.28
TGME49_314970	root hair defective 3 gtp-binding protein (rhd3) protein	1|0	1	0.5	2	0|0	0	0	0	0	0	1.14	5	0.28
TGME49_318420	30S ribosomal protein S16, putative	0|1	1	0.5	2	0|0	0	0	0	0	0	1.14	5	0.28
TGME49_318440	helicase associated domain (ha2) protein	1|4	5	2.5	2	0|1	0.5	1	0.5	1	0.5	1.31	5	0.14
TGME49_320080	hypothetical protein	1|0	1	0.5	2	0|0	0	0	0	0	0	1.14	5	0.28
TGME49_320100	RNA recognition motif-containing protein	1|0	1	0.5	2	0|0	0	0	0	0	0	1.14	5	0.28
TGME49_232940	heat shock protein HSP20	12|12	24	12	2	1|4	1	1	1	1	1	5.98	4.8	0
TGME49_222220	alveolin domain containing intermediate filament IMC7	5|9	14	7	2	1|2	0.98	1	0.98	1	0.98	3.17	4.67	0
TGME49_262690	ribosomal protein RPL27	7|7	14	7	2	1|2	1	1	1	1	1	5.45	4.67	0
TGME49_308860	hypothetical protein	6|8	14	7	2	0|3	0.98	0.99	0.98	0.99	0.98	3.46	4.67	0
TGME49_216880	guanine nucleotide-binding protein	11|12	23	11.5	2	1|4	1	1	1	1	1	5.35	4.6	0
TGME49_261570	ribosomal protein RPL7A	12|11	23	11.5	2	3|2	1	1	1	1	1	7.16	4.6	0
TGME49_236210	peptidase M16 family potein, putative	5|4	9	4.5	2	0|2	0.97	0.98	0.97	0.98	0.97	3.21	4.5	0
TGME49_258410	photosensitized INA-labeled protein PHIL1	6|7	13	6.5	2	0|3	0.98	0.98	0.98	0.98	0.98	3.46	4.33	0
TGME49_293360	hypothetical protein	7|6	13	6.5	2	0|3	0.98	0.98	0.98	0.98	0.98	3.46	4.33	0
TGME49_286590	microtubule associated protein SPM2	9|8	17	8.5	2	2|2	1	1	1	1	1	5.2	4.25	0
TGME49_201680	eukaryotic initiation factor-3 subunit 10, putative	3|5	8	4	2	0|2	0.95	0.98	0.95	0.98	0.95	2.35	4	0
TGME49_215470	ribosomal protein RPL10A	2|6	8	4	2	1|1	0.86	1	0.86	1	0.86	0.96	4	0.01
TGME49_227600	ribosomal protein RPL34	2|2	4	2	2	1|0	0.93	0.93	0.93	0.93	0.93	2.64	4	0.01
TGME49_233010	cell-cycle-assocaited protein kinase ERK7, putative	3|1	4	2	2	0|1	0.49	0.98	0.49	0.98	0.49	1.31	4	0.14
TGME49_237150	minor histocompatibility antigen h13, putative	2|2	4	2	2	0|1	0.93	0.93	0.93	0.93	0.93	2.64	4	0.01
TGME49_238010	ribosomal protein RPL23A	5|7	12	6	2	1|2	0.98	1	0.98	1	0.98	3.17	4	0
TGME49_239330	ribosomal protein RPL37	4|4	8	4	2	1|1	0.97	0.97	0.97	0.97	0.97	3.49	4	0
TGME49_245670	pyruvate dehydrogenase complex subunit PDH-E1Alpha	1|3	4	2	2	0|1	0.49	0.98	0.49	0.98	0.49	1.31	4	0.14
TGME49_246550	aspartyl protease ASP3	3|1	4	2	2	0|1	0.49	0.98	0.49	0.98	0.49	1.31	4	0.14
TGME49_266760	isocitrate dehydrogenase	3|1	4	2	2	0|1	0.49	0.98	0.49	0.98	0.49	1.31	4	0.14
TGME49_277240	NTPase I	3|1	4	2	2	0|1	0.49	0.98	0.49	0.98	0.49	1.31	4	0.14
TGME49_288360	tryptophanyl-tRNA synthetase (TrpRS2)	2|2	4	2	2	0|1	0.93	0.93	0.93	0.93	0.93	2.64	4	0.01
TGME49_288500	FAD Malate-dehydrogenase (MDH-FAD)	2|2	4	2	2	0|1	0.93	0.93	0.93	0.93	0.93	2.64	4	0.01
TGME49_288650	dense granule protein GRA12	13|15	28	14	2	3|4	1	1	1	1	1	6.63	4	0
TGME49_291330	RNA recognition motif-containing protein	2|2	4	2	2	1|0	0.93	0.93	0.93	0.93	0.93	2.64	4	0.01
TGME49_291680	Sec23/Sec24 trunk domain-containing protein	1|3	4	2	2	0|1	0.49	0.98	0.49	0.98	0.49	1.31	4	0.14
TGME49_300200	histone H2AZ	4|4	8	4	2	0|2	0.96	0.96	0.96	0.96	0.96	3.21	4	0
TGME49_312090	ribosomal protein RPL23	8|8	16	8	2	1|3	0.99	0.99	0.99	0.99	0.99	5.2	4	0
TGME49_316400	alpha tubulin TUBA1	19|21	40	20	2	3|7	1	1	1	1	1	7	4	0
TGME49_326800	S-Adenosyl homocysteine hydrolase	1|3	4	2	2	0|1	0.49	0.98	0.49	0.98	0.49	1.31	4	0.14
TGME49_274060	2-oxoglutarate/malate translocase OMT	8|7	15	7.5	2	2|2	0.99	0.99	0.99	0.99	0.99	4.04	3.75	0
TGME49_258580	rhoptry protein ROP17	8|10	18	9	2	3|2	0.99	1	0.99	1	0.99	3.73	3.6	0
TGME49_313380	hypothetical protein	10|15	25	12.5	2	2|5	0.98	1	0.98	1	0.98	2.95	3.57	0
TGME49_223920	rhoptry neck protein RON3	22|20	42	21	2	1|11	0.95	0.97	0.95	0.97	0.95	2.55	3.5	0
TGME49_235340	hypothetical protein	2|5	7	3.5	2	0|2	0.88	0.98	0.88	0.98	0.88	1.23	3.5	0.01
TGME49_235470	myosin A	16|12	28	14	2	2|6	0.97	1	0.97	1	0.97	2.68	3.5	0
TGME49_235930	domain K- type RNA binding proteins family protein	8|6	14	7	2	1|3	0.97	0.99	0.97	0.99	0.97	2.84	3.5	0
TGME49_301420	hypothetical protein	4|3	7	3.5	2	1|1	0.94	0.97	0.94	0.97	0.94	2.28	3.5	0.01
TGME49_309600	hypothetical protein	3|4	7	3.5	2	0|2	0.94	0.96	0.94	0.96	0.94	2.35	3.5	0.01
TGME49_310010	rhoptry neck protein RON1	4|3	7	3.5	2	0|2	0.94	0.96	0.94	0.96	0.94	2.35	3.5	0.01
TGME49_212260	Sjogrens syndrome/scleroderma autoantigen 1 (Autoantigen p27) protein	12|12	24	12	2	2|5	0.99	0.99	0.99	0.99	0.99	5.26	3.43	0
TGME49_251870	histone H2Bb	5|5	10	5	2	1|2	0.96	0.96	0.96	0.96	0.96	3.17	3.33	0
TGME49_284560	ribosomal protein RPL9	5|5	10	5	2	1|2	0.96	0.96	0.96	0.96	0.96	3.17	3.33	0
TGME49_219320	acid phosphatase GAP50	8|8	16	8	2	2|3	0.98	0.98	0.98	0.98	0.98	3.73	3.2	0
TGME49_212290	ribosomal protein RPS19	5|4	9	4.5	2	1|2	0.92	0.96	0.92	0.96	0.92	1.93	3	0.01
TGME49_214790	glycoprotein	2|1	3	1.5	2	0|1	0.47	0.93	0.47	0.93	0.47	1.31	3	0.15
TGME49_216860	DEAD (Asp-Glu-Ala-Asp) box polypeptide DDX39	2|1	3	1.5	2	0|1	0.47	0.93	0.47	0.93	0.47	1.31	3	0.15
TGME49_219550	dihydrolipoyllysine-residue succinyltransferase component of oxoglutarate dehydrogenase	3|3	6	3	2	0|2	0.91	0.91	0.91	0.91	0.91	2.35	3	0.01
TGME49_228210	26S proteasome regulatory subunit	3|3	6	3	2	1|1	0.91	0.91	0.91	0.91	0.91	2.28	3	0.01
TGME49_230410	peroxiredoxin PRX3	6|6	12	6	2	1|3	0.94	0.94	0.94	0.94	0.94	2.84	3	0
TGME49_233480	SAG-related sequence SRS29C	2|1	3	1.5	2	0|1	0.47	0.93	0.47	0.93	0.47	1.31	3	0.15
TGME49_248700	alveolin domain containing intermediate filament IMC12	6|6	12	6	2	0|4	0.92	0.92	0.92	0.92	0.92	2.47	3	0.01
TGME49_250810	ribosomal protein RPL35	7|5	12	6	2	1|3	0.91	0.98	0.91	0.98	0.91	1.58	3	0.01
TGME49_256770	eukaryotic translation initiation factor 4A, isoform 3, putative	5|4	9	4.5	2	1|2	0.92	0.96	0.92	0.96	0.92	1.93	3	0.01
TGME49_259260	membrane protein FtsH1	3|0	3	1.5	2	0|1	0.49	0.98	0.49	0.98	0.49	-0.3	3	0.14
TGME49_263090	14-3-3 protein	9|9	18	9	2	4|2	0.97	0.97	0.97	0.97	0.97	3.4	3	0
TGME49_264990	hypothetical protein	1|2	3	1.5	2	1|0	0.47	0.93	0.47	0.93	0.47	1.31	3	0.15
TGME49_271970	glideosome-associated protein with multiple-membrane spans GAPM3	2|1	3	1.5	2	0|1	0.47	0.93	0.47	0.93	0.47	1.31	3	0.15
TGME49_290700	hypothetical protein	2|1	3	1.5	2	0|1	0.47	0.93	0.47	0.93	0.47	1.31	3	0.15
TGME49_291960	rhoptry kinase family protein ROP40 (incomplete catalytic triad)	4|2	6	3	2	1|1	0.85	0.97	0.85	0.97	0.85	0.96	3	0.01
TGME49_305480	elongator complex protein ELP3	2|1	3	1.5	2	1|0	0.47	0.93	0.47	0.93	0.47	1.31	3	0.15
TGME49_320220	ubiquinol cytochrome c oxidoreductase, putative	4|2	6	3	2	1|1	0.85	0.97	0.85	0.97	0.85	0.96	3	0.01
TGME49_266060	ribosomal protein RPSA	10|10	20	10	2	3|4	0.96	0.96	0.96	0.96	0.96	3.07	2.86	0
TGME49_215785	rhoptry protein ROP2A	6|8	14	7	2	4|1	0.85	0.95	0.85	0.95	0.85	1.09	2.8	0.01
TGME49_227810	rhoptry kinase family protein ROP11 (incomplete catalytic triad)	7|4	11	5.5	2	2|2	0.77	0.98	0.77	0.98	0.77	0.27	2.75	0.01
TGME49_233500	triose-phosphate isomerase TPI-II	4|4	8	4	2	2|1	0.87	0.87	0.87	0.87	0.87	1.93	2.67	0.01
TGME49_305520	ribosomal protein RPS2	12|12	24	12	2	3|6	0.92	0.92	0.92	0.92	0.92	2.39	2.67	0.01
TGME49_309820	ribosomal protein RPL11	8|8	16	8	2	4|2	0.9	0.9	0.9	0.9	0.9	2.16	2.67	0.01
TGME49_236650	DEAD (Asp-Glu-Ala-Asp) box polypeptide 17	25|23	48	24	2	8|11	0.75	0.94	0.75	0.94	0.75	0.23	2.53	0.02
TGME49_269190	glyceraldehyde-3-phosphate dehydrogenase GAPDH2	24|19	43	21.5	2	7|10	0.58	0.99	0.58	0.99	0.58	-1.64	2.53	0.03
TGME49_239100	ribosomal protein RPS7	4|6	10	5	2	2|2	0.76	0.94	0.76	0.94	0.76	0.27	2.5	0.02
TGME49_248390	ribosomal protein RPL26	10|10	20	10	2	2|6	0.7	0.7	0.7	0.7	0.7	0.85	2.5	0.02
TGME49_249900	adenine nucleotide translocator, putative	18|17	35	17.5	2	5|9	0.82	0.91	0.82	0.91	0.82	1.01	2.5	0.01
TGME49_254440	ribosomal protein RPL12	2|3	5	2.5	2	0|2	0.84	0.91	0.84	0.91	0.84	1.23	2.5	0.01
TGME49_257680	myosin light chain MLC1	6|4	10	5	2	0|4	0.8	0.92	0.8	0.92	0.8	0.72	2.5	0.01
TGME49_262050	rhoptry kinase family protein ROP39	4|1	5	2.5	2	0|2	0.48	0.96	0.48	0.96	0.48	-0.25	2.5	0.15
TGME49_288380	heat shock protein HSP90	3|7	10	5	2	0|4	0.67	0.96	0.67	0.96	0.67	-0.48	2.5	0.02
TGME49_229670	ribosomal protein RPS23	6|6	12	6	2	3|2	0.77	0.77	0.77	0.77	0.77	1.23	2.4	0.01
TGME49_266990	beta-COP	8|4	12	6	2	1|4	0.59	0.95	0.59	0.95	0.59	-1.28	2.4	0.03
TGME49_247550	heat shock protein HSP60	10|11	21	10.5	2	5|4	0.61	0.76	0.61	0.76	0.61	-0.16	2.33	0.03
TGME49_261250	histone H2A1	3|4	7	3.5	2	0|3	0.81	0.89	0.81	0.89	0.81	1.03	2.33	0.01
TGME49_229010	rhoptry neck protein RON4	16|14	30	15	2	4|9	0.28	0.47	0.28	0.47	0.28	-2.19	2.31	0.17
TGME49_232410	PDI family protein	10|6	16	8	2	3|4	0.53	0.96	0.53	0.96	0.53	-2.13	2.29	0.04
TGME49_231140	ribosomal protein RPS25	4|5	9	4.5	2	1|3	0.7	0.83	0.7	0.83	0.7	0.27	2.25	0.02
TGME49_236540	RNA recognition motif-containing protein	5|4	9	4.5	2	0|4	0.76	0.84	0.76	0.84	0.76	0.72	2.25	0.02
TGME49_239260	histone H4	9|9	18	9	2	3|5	0.55	0.55	0.55	0.55	0.55	0.19	2.25	0.03
TGME49_311240	DnaJ family chaperone, putative	6|3	9	4.5	2	1|3	0.6	0.94	0.6	0.94	0.6	-1.11	2.25	0.03
TGME49_269885	rhoptry metalloprotease toxolysin TLN1	20|22	42	21	2	5|14	0.02	0.03	0.02	0.03	0.02	-5.23	2.21	0.21
TGME49_215980	hypothetical protein	5|6	11	5.5	2	2|3	0.63	0.77	0.63	0.77	0.63	-0.08	2.2	0.03
TGME49_262920	trypsin domain-containing protein	11|11	22	11	2	4|6	0.38	0.38	0.38	0.38	0.38	-0.51	2.2	0.17
TGME49_310490	ribosomal protein RPL27A	5|6	11	5.5	2	2|3	0.63	0.77	0.63	0.77	0.63	-0.08	2.2	0.03
TGME49_270510	asparaginyl-tRNA synthetase (NOB+tRNA synthase)	7|6	13	6.5	2	1|5	0.54	0.66	0.54	0.66	0.54	-0.34	2.17	0.03
TGME49_309120	ribosomal protein RPL4	20|25	45	22.5	2	7|14	0.03	0.06	0.03	0.06	0.03	-7.84	2.14	0.2
TGME49_291890	microneme protein MIC1	16|16	32	16	2	7|8	0.1	0.1	0.1	0.1	0.1	-2.24	2.13	0.19
TGME49_227360	ribosomal protein RPL3	16|18	34	17	2	5|11	0.04	0.07	0.04	0.07	0.04	-4.63	2.12	0.19
TGME49_204020	ribosomal protein RPL8	9|10	19	9.5	2	5|4	0.32	0.46	0.32	0.46	0.32	-1.47	2.11	0.17
TGME49_290950	clathrin heavy chain, putative	21|21	42	21	2	10|10	0.02	0.02	0.02	0.02	0.02	-3.98	2.1	0.2
TGME49_204340	hypothetical protein	1|1	2	1	2	1|0	0	0	0	0	0	1.31	2	0.28
TGME49_205510	nucleolar protein 5, putative	1|1	2	1	2	0|1	0	0	0	0	0	1.31	2	0.28
TGME49_207400	hypothetical protein	1|1	2	1	2	1|0	0	0	0	0	0	1.31	2	0.28
TGME49_211420	RNA recognition motif-containing protein	2|2	4	2	2	1|1	0.72	0.72	0.72	0.72	0.72	0.96	2	0.02
TGME49_214770	small GTP binding protein rab1a, putative	2|2	4	2	2	1|1	0.72	0.72	0.72	0.72	0.72	0.96	2	0.02
TGME49_217680	hypothetical protein	2|0	2	1	2	0|1	0.47	0.93	0.47	0.93	0.47	-0.3	2	0.15
TGME49_220100	phosphoribosylpyrophosphate synthetase	2|0	2	1	2	0|1	0.47	0.93	0.47	0.93	0.47	-0.3	2	0.15
TGME49_221522	adaptor complexes medium subunit family protein	0|2	2	1	2	0|1	0.47	0.93	0.47	0.93	0.47	-0.3	2	0.15
TGME49_240860	acyltransferase domain-containing protein	2|2	4	2	2	0|2	0.77	0.77	0.77	0.77	0.77	1.23	2	0.01
TGME49_243570	ribosomal protein RPS26	3|3	6	3	2	2|1	0.65	0.65	0.65	0.65	0.65	0.61	2	0.02
TGME49_252360	rhoptry kinase family protein ROP24 (incomplete catalytic triad)	5|5	10	5	2	3|2	0.48	0.48	0.48	0.48	0.48	-0.08	2	0.15
TGME49_254620	ribosomal protein RPL39	2|2	4	2	2	1|1	0.72	0.72	0.72	0.72	0.72	0.96	2	0.02
TGME49_257990	heat shock protein 101, putative	1|1	2	1	2	0|1	0	0	0	0	0	1.31	2	0.28
TGME49_260670	centrin, putative	3|3	6	3	2	0|3	0.74	0.74	0.74	0.74	0.74	1.03	2	0.02
TGME49_261010	tat-binding family protein, putative	6|4	10	5	2	2|3	0.48	0.77	0.48	0.77	0.48	-1.45	2	0.15
TGME49_263320	hypothetical protein	5|3	8	4	2	0|4	0.61	0.84	0.61	0.84	0.61	-0.48	2	0.03
TGME49_269690	hypothetical protein	2|2	4	2	2	1|1	0.72	0.72	0.72	0.72	0.72	0.96	2	0.02
TGME49_276170	phosphatidylinositol 3- and 4-kinase	2|0	2	1	2	1|0	0.47	0.93	0.47	0.93	0.47	-0.3	2	0.15
TGME49_286932	ATPase family associated with various cellular activities (AAA) domain-containing protein	1|1	2	1	2	1|0	0	0	0	0	0	1.31	2	0.28
TGME49_292220	PCI domain-containing protein	1|3	4	2	2	0|2	0.46	0.91	0.46	0.91	0.46	-0.25	2	0.16
TGME49_293690	profilin PRF	2|2	4	2	2	0|2	0.77	0.77	0.77	0.77	0.77	1.23	2	0.01
TGME49_305340	corepressor complex CRC230	1|1	2	1	2	1|0	0	0	0	0	0	1.31	2	0.28
TGME49_306030	glutathione s-transferase, n-terminal domain containing protein	1|1	2	1	2	0|1	0	0	0	0	0	1.31	2	0.28
TGME49_321620	dynamin-related protein DRPB	1|1	2	1	2	1|0	0	0	0	0	0	1.31	2	0.28
TGME49_323100	hypothetical protein	2|2	4	2	2	1|1	0.72	0.72	0.72	0.72	0.72	0.96	2	0.02
TGME49_278870	myosin F	48|37	85	42.5	2	19|25	0	0	0	0	0	-23	1.93	0.24
TGME49_266960	beta tubulin	21|23	44	22	2	10|13	0	0	0	0	0	-9	1.91	0.23
TGME49_221620	beta-tubulin, putative	19|21	40	20	2	8|13	0	0	0	0	0	-8.24	1.9	0.23
TGME49_313390	ribosomal protein RPL6	10|10	20	10	2	5|6	0.03	0.03	0.03	0.03	0.03	-3.51	1.82	0.2
TGME49_207440	ribosomal protein RPS4	15|14	29	14.5	2	7|9	0	0.01	0	0.01	0	-6.58	1.81	0.22
TGME49_263050	ribosomal protein RPL13	13|14	27	13.5	2	6|9	0	0.01	0	0.01	0	-6.24	1.8	0.22
TGME49_266070	ribosomal protein RPL31	5|4	9	4.5	2	2|3	0.33	0.48	0.33	0.48	0.33	-1.45	1.8	0.17
TGME49_209030	actin ACT1	17|17	34	17	2	8|11	0	0	0	0	0	-7.62	1.79	0.24
TGME49_245680	ribosomal protein RPL21	13|12	25	12.5	2	6|8	0.01	0.01	0.01	0.01	0.01	-5.89	1.79	0.21
TGME49_213350	ribosomal protein RPS15	8|8	16	8	2	5|4	0.06	0.06	0.06	0.06	0.06	-2.82	1.78	0.19
TGME49_231630	alveolin domain containing intermediate filament IMC4	11|12	23	11.5	2	5|8	0.01	0.01	0.01	0.01	0.01	-5.55	1.77	0.21
TGME49_218520	microneme protein MIC6	6|8	14	7	2	3|5	0.13	0.25	0.13	0.25	0.13	-3.85	1.75	0.18
TGME49_319850	splicing factor U2AF family SnRNP auxilary factor large subunit, RRM domain-containing protein	4|3	7	3.5	2	2|2	0.41	0.57	0.41	0.57	0.41	-1.11	1.75	0.16
TGME49_320050	ribosomal protein RPL5	9|8	17	8.5	2	6|4	0.03	0.04	0.03	0.04	0.03	-4.53	1.7	0.2
TGME49_231640	alveolin domain containing intermediate filament IMC1	19|21	40	20	2	7|17	0	0	0	0	0	-13.6	1.67	0.25
TGME49_261240	histone H3	2|3	5	2.5	2	1|2	0.48	0.65	0.48	0.65	0.48	-0.79	1.67	0.15
TGME49_263520	microtubule associated protein SPM1	14|14	28	14	2	7|10	0	0	0	0	0	-8.29	1.65	0.24
TGME49_311720	chaperonin protein BiP	20|18	38	19	2	11|12	0	0	0	0	0	-13.07	1.65	0.25
TGME49_242330	ribosomal protein RPS5	9|9	18	9	2	5|6	0.01	0.01	0.01	0.01	0.01	-4.87	1.64	0.21
TGME49_232300	ribosomal protein RPS3	10|11	21	10.5	2	5|8	0	0	0	0	0	-6.92	1.62	0.22
TGME49_248480	ribosomal protein RPS9	10|9	19	9.5	2	5|7	0	0.01	0	0.01	0	-6.59	1.58	0.22
TGME49_207840	ribosomal protein RPS17	11|11	22	11	2	5|9	0	0	0	0	0	-7.25	1.57	0.23
TGME49_299050	ribosomal protein RPL17	9|8	17	8.5	2	6|5	0	0.01	0	0.01	0	-6.25	1.55	0.22
TGME49_295110	rhoptry protein ROP7	11|9	20	10	2	3|10	0	0	0	0	0	-7.86	1.54	0.23
TGME49_227280	dense granule protein GRA3	1|2	3	1.5	2	0|2	0.39	0.77	0.39	0.77	0.39	-0.25	1.5	0.16
TGME49_260520	hypothetical protein	2|1	3	1.5	2	0|2	0.39	0.77	0.39	0.77	0.39	-0.25	1.5	0.16
TGME49_271050	SAG-related sequence SRS34A	1|2	3	1.5	2	1|1	0.36	0.72	0.36	0.72	0.36	-0.49	1.5	0.17
TGME49_273460	eukaryotic translation initiation factor 3 subunit 6 interacting protein	2|1	3	1.5	2	1|1	0.36	0.72	0.36	0.72	0.36	-0.49	1.5	0.17
TGME49_300190	ribosomal protein RPL37A	3|3	6	3	2	2|2	0.25	0.25	0.25	0.25	0.25	-1.11	1.5	0.18
TGME49_318230	phosphoglycerate kinase PGKI	1|2	3	1.5	2	0|2	0.39	0.77	0.39	0.77	0.39	-0.25	1.5	0.16
TGME49_320030	hypothetical protein	1|2	3	1.5	2	0|2	0.39	0.77	0.39	0.77	0.39	-0.25	1.5	0.16
TGME49_288720	ribosomal protein RPL10	11|8	19	9.5	2	6|7	0	0	0	0	0	-9.73	1.46	0.23
TGME49_232710	ribosomal protein RPS3A	13|14	27	13.5	2	10|9	0	0	0	0	0	-13.12	1.42	0.25
TGME49_262670	ribosomal protein RPL18A	11|13	24	12	2	7|10	0	0	0	0	0	-12.46	1.41	0.25
TGME49_208030	microneme protein MIC4	13|14	27	13.5	2	9|11	0	0	0	0	0	-14.85	1.35	0.26
TGME49_208830	hypothetical protein	2|2	4	2	2	1|2	0.31	0.31	0.31	0.31	0.31	-0.79	1.33	0.17
TGME49_227970	histone family DNA-binding protein	4|4	8	4	2	2|4	0.04	0.04	0.04	0.04	0.04	-3.19	1.33	0.19
TGME49_229950	26S proteasome regulatory subunit 6b, putative	2|2	4	2	2	1|2	0.31	0.31	0.31	0.31	0.31	-0.79	1.33	0.17
TGME49_273370	coatomer gamma 2-subunit protein, putative	2|2	4	2	2	2|1	0.31	0.31	0.31	0.31	0.31	-0.79	1.33	0.17
TGME49_294670	translation initiation factor 3 subunit	2|2	4	2	2	1|2	0.31	0.31	0.31	0.31	0.31	-0.79	1.33	0.17
TGME49_263040	ribosomal protein RPS16	8|5	13	6.5	2	4|6	0.01	0.01	0.01	0.01	0.01	-8.79	1.3	0.21
TGME49_295125	rhoptry protein ROP4	7|6	13	6.5	2	2|8	0	0	0	0	0	-6.78	1.3	0.22
TGME49_243960	nuclear transport factor 2 (ntf2) domain-containing protein	4|5	9	4.5	2	2|5	0.02	0.03	0.02	0.03	0.02	-4.92	1.29	0.2
TGME49_244320	ribosomal protein RPL24	5|4	9	4.5	2	3|4	0.02	0.03	0.02	0.03	0.02	-4.95	1.29	0.2
TGME49_279100	hypothetical protein	5|4	9	4.5	2	2|5	0.02	0.03	0.02	0.03	0.02	-4.92	1.29	0.2
TGME49_300000	ribosomal protein RPL18	9|9	18	9	2	8|6	0	0	0	0	0	-10.06	1.29	0.25
TGME49_319560	microneme protein MIC3	17|17	34	17	2	11|16	0	0	0	0	0	-21.39	1.26	0.27
TGME49_294800	elongation factor 1-alpha (EF-1-ALPHA), putative	8|7	15	7.5	2	6|6	0	0	0	0	0	-9.41	1.25	0.24
TGME49_313410	proteasome 26S regulatory subunit	5|0	5	2.5	2	0|4	0.42	0.84	0.42	0.84	0.42	-5.5	1.25	0.16
TGME49_258870	hypothetical protein	13|9	22	11	2	6|12	0	0	0	0	0	-16.84	1.22	0.25
TGME49_314810	ribosomal protein RPL7	11|11	22	11	2	8|10	0	0	0	0	0	-14.2	1.22	0.26
TGME49_233460	SAG-related sequence SRS29B	10|7	17	8.5	2	7|7	0	0	0	0	0	-12.93	1.21	0.24
TGME49_277500	26S proteasome regulatory subunit 7, putative	3|3	6	3	2	2|3	0.05	0.05	0.05	0.05	0.05	-2.87	1.2	0.19
TGME49_292130	ribosomal protein RPL13A	9|9	18	9	2	6|9	0	0	0	0	0	-11.81	1.2	0.25
TGME49_226970	ribosomal protein RPS11	16|16	32	16	2	11|16	0	0	0	0	0	-22.81	1.19	0.27
TGME49_273760	heat shock protein HSP70	15|14	29	14.5	2	12|13	0	0	0	0	0	-22.17	1.16	0.26
TGME49_210690	ribosomal protein RPS6	18|17	35	17.5	2	13|18	0	0	0	0	0	-28.39	1.13	0.27
TGME49_225080	ribosomal protein RPS18	10|8	18	9	2	7|9	0	0	0	0	0	-15.01	1.12	0.25
TGME49_308090	rhoptry protein ROP5	14|14	28	14	2	10|15	0	0	0	0	0	-22.17	1.12	0.27
TGME49_215460	ribosomal protein RPS24	5|5	10	5	2	4|5	0	0	0	0	0	-7.02	1.11	0.23
TGME49_244560	heat shock protein 90, putative	4|6	10	5	2	2|7	0	0.01	0	0.01	0	-8.13	1.11	0.22
TGME49_245460	ribosomal protein RPS8	10|10	20	10	2	6|12	0	0	0	0	0	-15.39	1.11	0.26
TGME49_289530	ribosomal protein RPL19	6|4	10	5	2	3|6	0	0	0	0	0	-8.49	1.11	0.23
TGME49_311470	rhoptry neck protein RON5	25|24	49	24.5	2	18|27	0	0	0	0	0	-42.72	1.09	0.28
TGME49_249250	ribosomal protein RPL35A	6|7	13	6.5	2	3|9	0	0	0	0	0	-10.42	1.08	0.24
TGME49_267060	ribosomal protein RPL14	8|8	16	8	2	7|8	0	0	0	0	0	-13.24	1.07	0.26
TGME49_267400	ribosomal protein RPL32	9|8	17	8.5	2	7|9	0	0	0	0	0	-15.01	1.06	0.26
TGME49_270380	ribosomal protein RPS13	10|9	19	9.5	2	9|9	0	0	0	0	0	-17.08	1.06	0.26
TGME49_208440	hypothetical protein	1|1	2	1	2	1|1	0	0	0	0	0	-0.49	1	0.28
TGME49_213030	hypothetical protein	2|2	4	2	2	0|4	0	0	0	0	0	-1.98	1	0.28
TGME49_222020	phosphoglycerate kinase PGKII	0|1	1	0.5	2	1|0	0	0	0	0	0	-0.3	1	0.28
TGME49_226380	hypothetical protein	1|1	2	1	2	1|1	0	0	0	0	0	-0.49	1	0.28
TGME49_226860	SAG-related sequence SRS67	1|0	1	0.5	2	1|0	0	0	0	0	0	-0.3	1	0.28
TGME49_229250	ribosomal protein RPL28	5|5	10	5	2	4|6	0	0	0	0	0	-8.79	1	0.28
TGME49_230180	hypothetical protein	0|1	1	0.5	2	0|1	0	0	0	0	0	-0.3	1	0.28
TGME49_236930	hypothetical protein	1|0	1	0.5	2	1|0	0	0	0	0	0	-0.3	1	0.28
TGME49_237140	ethylene inducible protein, putative	1|0	1	0.5	2	0|1	0	0	0	0	0	-0.3	1	0.28
TGME49_238040	protein disulfide-isomerase domain-containing protein	1|0	1	0.5	2	0|1	0	0	0	0	0	-0.3	1	0.28
TGME49_238250	ribosomal protein RPL36	4|4	8	4	2	2|6	0	0	0	0	0	-6.47	1	0.28
TGME49_239760	ribosomal protein RPL22	1|2	3	1.5	2	0|3	0.21	0.43	0.21	0.43	0.21	-2.01	1	0.18
TGME49_244110	nucleosome assembly protein (nap) protein	1|0	1	0.5	2	0|1	0	0	0	0	0	-0.3	1	0.28
TGME49_251690	seryl-tRNA synthetase, cytoplasmic, putative	1|0	1	0.5	2	0|1	0	0	0	0	0	-0.3	1	0.28
TGME49_252630	hypothetical protein	1|1	2	1	2	1|1	0	0	0	0	0	-0.49	1	0.28
TGME49_254720	dense granule protein GRA8	2|2	4	2	2	2|2	0	0	0	0	0	-2.56	1	0.28
TGME49_256970	vacuolar ATP synthase subunit A, putative	1|1	2	1	2	1|1	0	0	0	0	0	-0.49	1	0.28
TGME49_268850	enolase 2	2|1	3	1.5	2	2|1	0.16	0.31	0.16	0.31	0.16	-2.29	1	0.18
TGME49_269840	proteasome regulatory subunit	1|2	3	1.5	2	1|2	0.16	0.31	0.16	0.31	0.16	-2.29	1	0.18
TGME49_269980	preprotein translocase Sec61, putative	3|1	4	2	2	2|2	0.12	0.25	0.12	0.25	0.12	-3.99	1	0.19
TGME49_275440	dense granule protein GRA6	1|1	2	1	2	0|2	0	0	0	0	0	-0.25	1	0.28
TGME49_275802	SRP72 RNA-binding domain-containing protein	1|1	2	1	2	0|2	0	0	0	0	0	-0.25	1	0.28
TGME49_288860	RuvB family 2 protein	1|1	2	1	2	1|1	0	0	0	0	0	-0.49	1	0.28
TGME49_290200	NAD/NADP octopine/nopaline dehydrogenase, alpha-helical domain-containing protein	1|0	1	0.5	2	1|0	0	0	0	0	0	-0.3	1	0.28
TGME49_310460	Rab6	1|1	2	1	2	1|1	0	0	0	0	0	-0.49	1	0.28
TGME49_310750	emp24/gp25L/p24 family protein	1|0	1	0.5	2	0|1	0	0	0	0	0	-0.3	1	0.28
TGME49_311430	fibrillarin	5|4	9	4.5	2	4|5	0	0	0	0	0	-8.49	1	0.24
TGME49_312270	rhoptry protein ROP13	2|1	3	1.5	2	2|1	0.16	0.31	0.16	0.31	0.16	-2.29	1	0.18
TGME49_313640	hypothetical protein	1|0	1	0.5	2	0|1	0	0	0	0	0	-0.3	1	0.28
TGME49_319530	splicing factor SF2	1|0	1	0.5	2	1|0	0	0	0	0	0	-0.3	1	0.28
TGME49_320480	Rab11b	1|1	2	1	2	1|1	0	0	0	0	0	-0.49	1	0.28
TGME49_321500	RNA recognition motif-containing protein	0|1	1	0.5	2	0|1	0	0	0	0	0	-0.3	1	0.28
TGME49_306060	rhoptry neck protein RON8	52|44	96	48	2	41|59	0	0	0	0	0	-110.61	0.96	0.28
TGME49_255260	apical membrane antigen AMA1	6|6	12	6	2	4|9	0	0	0	0	0	-12.43	0.92	0.28
TGME49_270240	MAG1	5|6	11	5.5	2	2|10	0	0	0	0	0	-11.57	0.92	0.28
TGME49_289750	ribosomal-ubiquitin protein RPL40	4|3	7	3.5	2	5|3	0	0	0	0	0	-8.15	0.88	0.28
TGME49_300100	rhoptry neck protein RON2	18|15	33	16.5	2	10|28	0	0	0	0	0	-42.96	0.87	0.28
TGME49_289690	glyceraldehyde-3-phosphate dehydrogenase GAPDH1	3|2	5	2.5	2	3|3	0	0	0	0	0	-6.07	0.83	0.28
TGME49_263700	ribosomal protein RPS14	4|5	9	4.5	2	4|7	0	0	0	0	0	-12.09	0.82	0.28
TGME49_245620	ribosomal-ubiquitin protein RPS27A	2|2	4	2	2	2|3	0	0	0	0	0	-4.35	0.8	0.28
TGME49_300310	26S proteasome regulatory subunit, S6a family AAA ATpase	2|2	4	2	2	2|3	0	0	0	0	0	-4.35	0.8	0.28
TGME49_262620	RNA recognition motif-containing protein	3|3	6	3	2	3|5	0	0	0	0	0	-8.15	0.75	0.28
TGME49_231080	ribosomal protein RPL38	2|3	5	2.5	2	2|5	0	0	0	0	0	-7.98	0.71	0.28
TGME49_209290	ribosomal protein RPS28	1|1	2	1	2	2|1	0	0	0	0	0	-2.29	0.67	0.28
TGME49_251500	eukaryotic initiation factor-3, subunit 3, putative	2|0	2	1	2	2|1	0.16	0.31	0.16	0.31	0.16	-4.1	0.67	0.18
TGME49_317720	eukaryotic translation initiation factor 3 subunit 7, putative	1|1	2	1	2	0|3	0	0	0	0	0	-2.01	0.67	0.28
TGME49_203310	dense granule protein GRA7	3|3	6	3	2	3|7	0	0	0	0	0	-11.75	0.6	0.28
TGME49_202680	peptidase M16, alpha subunit, putative	3|1	4	2	2	2|5	0	0	0	0	0	-9.96	0.57	0.28
TGME49_227620	dense granule protein GRA2	2|2	4	2	2	2|5	0	0	0	0	0	-7.98	0.57	0.28
TGME49_236910	U2 snRNP auxiliary factor, putative	1|0	1	0.5	2	0|2	0	0	0	0	0	-1.65	0.5	0.28
TGME49_289970	hypothetical protein	0|1	1	0.5	2	1|1	0	0	0	0	0	-1.89	0.5	0.28
TGME49_297430	hypothetical protein	3|3	6	3	2	5|7	0	0	0	0	0	-15.75	0.5	0.28
TGME49_309590	rhoptry protein ROP1	1|0	1	0.5	2	1|1	0	0	0	0	0	-1.89	0.5	0.28
TGME49_320600	cold-shock DNA-binding domain-containing protein	0|1	1	0.5	2	1|1	0	0	0	0	0	-1.89	0.5	0.28
TGME49_230940	hypothetical protein	13|10	23	11.5	2	20|27	0	0	0	0	0	-71.14	0.49	0.28
TGME49_203630	ribosomal protein RPL44	2|3	5	2.5	2	7|6	0	0	0	0	0	-19.94	0.38	0.28
TGME49_205470	translation elongation factor 2 family protein, putative	1|2	3	1.5	2	4|5	0	0	0	0	0	-14.09	0.33	0.28
TGME49_221380	alba 1	1|0	1	0.5	2	2|1	0	0	0	0	0	-4.1	0.33	0.28
TGME49_253440	cell-cycle-associated protein kinase SRPK, putative	3|3	6	3	2	7|14	0	0	0	0	0	-33.77	0.29	0.28
TGME49_226250	DEAD (Asp-Glu-Ala-Asp) box polypeptide DDX3X	1|0	1	0.5	2	2|2	0	0	0	0	0	-6.09	0.25	0.28
TGME49_214080	toxofilin	0|1	1	0.5	2	2|3	0	0	0	0	0	-8.31	0.2	0.28
TGME49_218410	ribosomal protein RPP0	1|0	1	0.5	2	2|3	0	0	0	0	0	-8.31	0.2	0.28
TGME49_227960	PCI domain-containing protein	0|1	1	0.5	2	2|3	0	0	0	0	0	-8.31	0.2	0.28
TGME49_200250	microneme protein MIC17A	0|0	0	0	2	0|1	0	0	0	0	0	-0.3	0	0.28
TGME49_201270	hypothetical protein	0|0	0	0	2	0|0	0	0	0	0	0	1.14	0	0.28
TGME49_201700	WD domain, G-beta repeat-containing protein	0|0	0	0	2	1|2	0	0	0	0	0	-4.1	0	0.28
TGME49_201780	microneme protein MIC2	0|0	0	0	2	1|3	0	0	0	0	0	-6.09	0	0.28
TGME49_202370	T-complex protein 1, epsilon subunit (TCP-1-epsilon), putative	0|0	0	0	2	0|0	0	0	0	0	0	1.14	0	0.28
TGME49_202720	RNB family domain-containing protein	0|0	0	0	2	0|0	0	0	0	0	0	1.14	0	0.28
TGME49_202900	zinc finger (CCCH type) motif-containing protein	0|0	0	0	2	0|0	0	0	0	0	0	1.14	0	0.28
TGME49_204100	eIF2 kinase IF2K-C	0|0	0	0	2	0|0	0	0	0	0	0	1.14	0	0.28
TGME49_205010	U2 small nuclear ribonucleoprotein family protein, putative	0|0	0	0	2	0|0	0	0	0	0	0	1.14	0	0.28
TGME49_205350	integral membrane protein, GNS1/SUR4 family protein, putative	0|0	0	0	2	0|0	0	0	0	0	0	1.14	0	0.28
TGME49_205558	NAC domain-containing protein	0|0	0	0	2	1|1	0	0	0	0	0	-1.89	0	0.28
TGME49_205562	hypothetical protein	0|0	0	0	2	0|0	0	0	0	0	0	1.14	0	0.28
TGME49_205700	cyclophilin precursor	0|0	0	0	2	0|0	0	0	0	0	0	1.14	0	0.28
TGME49_206480	hypothetical protein	0|0	0	0	2	0|0	0	0	0	0	0	1.14	0	0.28
TGME49_207370	hypothetical protein	0|0	0	0	2	5|9	0	0	0	0	0	-28.03	0	0.28
TGME49_207770	PCI domain-containing protein	0|0	0	0	2	0|1	0	0	0	0	0	-0.3	0	0.28
TGME49_207800	hypothetical protein	0|0	0	0	2	0|0	0	0	0	0	0	1.14	0	0.28
TGME49_209720	hypothetical protein	0|0	0	0	2	0|0	0	0	0	0	0	1.14	0	0.28
TGME49_211680	protein disulfide isomerase	0|0	0	0	2	8|12	0	0	0	0	0	-41.32	0	0.28
TGME49_212150	hypothetical protein	0|0	0	0	2	0|0	0	0	0	0	0	1.14	0	0.28
TGME49_212880	surface antigen repeat-containing protein	0|0	0	0	2	0|1	0	0	0	0	0	-0.3	0	0.28
TGME49_213392	surface antigen repeat-containing protein	0|0	0	0	2	17|35	0	0	0	0	0	-112.03	0	0.28
TGME49_216080	apical complex lysine methyltransferase	0|0	0	0	2	10|20	0	0	0	0	0	-63.12	0	0.28
TGME49_216120	hypothetical protein	0|0	0	0	2	0|0	0	0	0	0	0	1.14	0	0.28
TGME49_216370	hypothetical protein	0|0	0	0	2	0|0	0	0	0	0	0	1.14	0	0.28
TGME49_216670	FUSE-binding protein 2 / KH-type splicing regulatory protein	0|0	0	0	2	1|2	0	0	0	0	0	-4.1	0	0.28
TGME49_217540	RNA recognition motif-containing protein	0|0	0	0	2	0|1	0	0	0	0	0	-0.3	0	0.28
TGME49_217890	alkyl hydroperoxide reductase/ Thiol specific antioxidant/ Mal allergen, putative	0|0	0	0	2	0|1	0	0	0	0	0	-0.3	0	0.28
TGME49_218240	hypothetical protein	0|0	0	0	2	1|0	0	0	0	0	0	-0.3	0	0.28
TGME49_218820	alba 2	0|0	0	0	2	2|3	0	0	0	0	0	-8.31	0	0.28
TGME49_219520	histone arginine methyltransferase PRMT1	0|0	0	0	2	0|0	0	0	0	0	0	1.14	0	0.28
TGME49_220200	hypothetical protein	0|0	0	0	2	0|0	0	0	0	0	0	1.14	0	0.28
TGME49_220400	actin depolymerizing factor ADF	0|0	0	0	2	0|0	0	0	0	0	0	1.14	0	0.28
TGME49_222400	hypothetical protein	0|0	0	0	2	0|0	0	0	0	0	0	1.14	0	0.28
TGME49_222990	ribosomal protein S18, putative	0|0	0	0	2	0|0	0	0	0	0	0	1.14	0	0.28
TGME49_223270	hypothetical protein	0|0	0	0	2	0|0	0	0	0	0	0	1.14	0	0.28
TGME49_223660	50S ribosomal protein L4, putative	0|0	0	0	2	0|0	0	0	0	0	0	1.14	0	0.28
TGME49_223960	ubiquitin interaction motif family protein	0|0	0	0	2	1|2	0	0	0	0	0	-4.1	0	0.28
TGME49_224110	adhesion regulating molecule region protein, putative	0|0	0	0	2	0|1	0	0	0	0	0	-0.3	0	0.28
TGME49_224150	hypothetical protein	0|0	0	0	2	0|0	0	0	0	0	0	1.14	0	0.28
TGME49_224190	cation-transporting atpase family protein	0|0	0	0	2	0|0	0	0	0	0	0	1.14	0	0.28
TGME49_224460	aminopeptidase n, putative	0|0	0	0	2	0|0	0	0	0	0	0	1.14	0	0.28
TGME49_224880	kinesin motor domain-containing protein	0|0	0	0	2	0|0	0	0	0	0	0	1.14	0	0.28
TGME49_226020	transporter, major facilitator family protein	0|0	0	0	2	0|0	0	0	0	0	0	1.14	0	0.28
TGME49_226960	phosphofructokinase PFKII	0|0	0	0	2	0|1	0	0	0	0	0	-0.3	0	0.28
TGME49_227000	hypothetical protein	0|0	0	0	2	0|0	0	0	0	0	0	1.14	0	0.28
TGME49_227560	IWS1 transcription factor, putative	0|0	0	0	2	0|2	0	0	0	0	0	-1.65	0	0.28
TGME49_227850	peptidyl-prolyl cis-trans isomerase, cyclophilin-type domain-containing protein	0|0	0	0	2	0|0	0	0	0	0	0	1.14	0	0.28
TGME49_228130	hypothetical protein	0|0	0	0	2	0|0	0	0	0	0	0	1.14	0	0.28
TGME49_228770	hypothetical protein	0|0	0	0	2	0|0	0	0	0	0	0	1.14	0	0.28
TGME49_230420	sarco/endoplasmic reticulum Ca2+-ATPase	0|0	0	0	2	0|1	0	0	0	0	0	-0.3	0	0.28
TGME49_230920	adaptor complexes medium subunit family protein	0|0	0	0	2	0|0	0	0	0	0	0	1.14	0	0.28
TGME49_232280	hypothetical protein	0|0	0	0	2	0|2	0	0	0	0	0	-1.65	0	0.28
TGME49_232350	lactate dehydrogenase LDH1	0|0	0	0	2	4|1	0	0	0	0	0	-8.17	0	0.28
TGME49_232440	Brf1p family coiled coil protein	0|0	0	0	2	1|1	0	0	0	0	0	-1.89	0	0.28
TGME49_232830	vacuolar proton translocating ATPase subunit A, putative	0|0	0	0	2	0|0	0	0	0	0	0	1.14	0	0.28
TGME49_236040	fructose-1,6-bisphosphate aldolase	0|0	0	0	2	1|3	0	0	0	0	0	-6.09	0	0.28
TGME49_237280	TLD protein	0|0	0	0	2	0|0	0	0	0	0	0	1.14	0	0.28
TGME49_237290	hypothetical protein	0|0	0	0	2	0|0	0	0	0	0	0	1.14	0	0.28
TGME49_237530	hypothetical protein	0|0	0	0	2	0|0	0	0	0	0	0	1.14	0	0.28
TGME49_237840	hypothetical protein	0|0	0	0	2	0|0	0	0	0	0	0	1.14	0	0.28
TGME49_238895	hypothetical protein	0|0	0	0	2	0|0	0	0	0	0	0	1.14	0	0.28
TGME49_239070	hypothetical protein	0|0	0	0	2	1|2	0	0	0	0	0	-4.1	0	0.28
TGME49_239720	50S ribosomal protein l24, putative	0|0	0	0	2	0|0	0	0	0	0	0	1.14	0	0.28
TGME49_239740	dense granule protein GRA14	0|0	0	0	2	0|4	0	0	0	0	0	-5.5	0	0.28
TGME49_240060	hypothetical protein	0|0	0	0	2	0|2	0	0	0	0	0	-1.65	0	0.28
TGME49_240540	hypothetical protein	0|0	0	0	2	0|0	0	0	0	0	0	1.14	0	0.28
TGME49_242030	hypothetical protein	0|0	0	0	2	0|0	0	0	0	0	0	1.14	0	0.28
TGME49_242680	ribosomal protein RPL24e	0|0	0	0	2	0|1	0	0	0	0	0	-0.3	0	0.28
TGME49_242860	hypothetical protein	0|0	0	0	2	9|17	0	0	0	0	0	-54.34	0	0.28
TGME49_243482	dynein heavy chain, putative	0|0	0	0	2	0|0	0	0	0	0	0	1.14	0	0.28
TGME49_246110	hypothetical protein	0|0	0	0	2	0|1	0	0	0	0	0	-0.3	0	0.28
TGME49_247652	hypothetical protein	0|0	0	0	2	0|0	0	0	0	0	0	1.14	0	0.28
TGME49_248370	prefoldin subunit 6, putative	0|0	0	0	2	0|0	0	0	0	0	0	1.14	0	0.28
TGME49_249590	proteasome subunit alpha type 5-2, putative	0|0	0	0	2	0|1	0	0	0	0	0	-0.3	0	0.28
TGME49_249720	ATP synthase F0 subunit 9, putative	0|0	0	0	2	0|0	0	0	0	0	0	1.14	0	0.28
TGME49_249990	hypothetical protein	0|0	0	0	2	0|3	0	0	0	0	0	-3.82	0	0.28
TGME49_250710	microneme protein MIC10	0|0	0	0	2	3|1	0	0	0	0	0	-6.09	0	0.28
TGME49_250830	SAC3/GANP family protein	0|0	0	0	2	0|1	0	0	0	0	0	-0.3	0	0.28
TGME49_251630	slc30a2 protein	0|0	0	0	2	0|0	0	0	0	0	0	1.14	0	0.28
TGME49_251710	hypothetical protein	0|0	0	0	2	0|0	0	0	0	0	0	1.14	0	0.28
TGME49_251730	hypothetical protein	0|0	0	0	2	0|0	0	0	0	0	0	1.14	0	0.28
TGME49_251810	translation initiation factor eIF-5A, putative	0|0	0	0	2	1|1	0	0	0	0	0	-1.89	0	0.28
TGME49_252210	pentatricopeptide repeat domain-containing protein	0|0	0	0	2	0|0	0	0	0	0	0	1.14	0	0.28
TGME49_253370	hypothetical protein	0|0	0	0	2	1|3	0	0	0	0	0	-6.09	0	0.28
TGME49_254570	hypothetical protein	0|0	0	0	2	0|2	0	0	0	0	0	-1.65	0	0.28
TGME49_254820	hypothetical protein	0|0	0	0	2	0|0	0	0	0	0	0	1.14	0	0.28
TGME49_255190	myosin C	0|0	0	0	2	0|0	0	0	0	0	0	1.14	0	0.28
TGME49_257180	RecF/RecN/SMC N terminal domain-containing protein	0|0	0	0	2	1|2	0	0	0	0	0	-4.1	0	0.28
TGME49_258690	5-aminolevulinic acid synthase domain-containing protein	0|0	0	0	2	0|0	0	0	0	0	0	1.14	0	0.28
TGME49_258700	transporter, major facilitator family protein	0|0	0	0	2	0|0	0	0	0	0	0	1.14	0	0.28
TGME49_259240	ribosomal protein RPS21	0|0	0	0	2	1|1	0	0	0	0	0	-1.89	0	0.28
TGME49_259720	hypothetical protein	0|0	0	0	2	0|0	0	0	0	0	0	1.14	0	0.28
TGME49_260190	microneme protein MIC13	0|0	0	0	2	0|0	0	0	0	0	0	1.14	0	0.28
TGME49_260210	DnaJ domain-containing protein	0|0	0	0	2	0|0	0	0	0	0	0	1.14	0	0.28
TGME49_260440	nuclear factor NF3	0|0	0	0	2	0|1	0	0	0	0	0	-0.3	0	0.28
TGME49_261210	26s proteasome subunit p55, putative	0|0	0	0	2	1|1	0	0	0	0	0	-1.89	0	0.28
TGME49_261720	metal cation transporter, ZIP family protein	0|0	0	0	2	0|0	0	0	0	0	0	1.14	0	0.28
TGME49_263060	Proteasome/cyclosome repeat-containing protein	0|0	0	0	2	2|4	0	0	0	0	0	-10.4	0	0.28
TGME49_263530	chaperonin, putative	0|0	0	0	2	0|0	0	0	0	0	0	1.14	0	0.28
TGME49_264660	SAG-related sequence SRS44	0|0	0	0	2	2|3	0	0	0	0	0	-8.31	0	0.28
TGME49_266260	hypothetical protein	0|0	0	0	2	0|0	0	0	0	0	0	1.14	0	0.28
TGME49_266800	integral membrane protein, putative	0|0	0	0	2	0|0	0	0	0	0	0	1.14	0	0.28
TGME49_267080	26S protease regulatory subunit 4, putative	0|0	0	0	2	2|1	0	0	0	0	0	-4.1	0	0.28
TGME49_267090	hypothetical protein	0|0	0	0	2	0|0	0	0	0	0	0	1.14	0	0.28
TGME49_269250	Mov34/MPN/PAD-1 family protein	0|0	0	0	2	0|1	0	0	0	0	0	-0.3	0	0.28
TGME49_269650	FFD and TFG box motifs protein	0|0	0	0	2	1|0	0	0	0	0	0	-0.3	0	0.28
TGME49_269800	glutamine-dependent NAD(+) synthetase protein, putative	0|0	0	0	2	0|0	0	0	0	0	0	1.14	0	0.28
TGME49_270320	protein phosphatase 2C domain-containing protein	0|0	0	0	2	0|3	0	0	0	0	0	-3.82	0	0.28
TGME49_271888	3-ketoacyl-CoA reductase, putative	0|0	0	0	2	0|0	0	0	0	0	0	1.14	0	0.28
TGME49_271960	hypothetical protein	0|0	0	0	2	0|0	0	0	0	0	0	1.14	0	0.28
TGME49_272210	hypothetical protein	0|0	0	0	2	0|1	0	0	0	0	0	-0.3	0	0.28
TGME49_272550	hypothetical protein	0|0	0	0	2	0|0	0	0	0	0	0	1.14	0	0.28
TGME49_273580	hypothetical protein	0|0	0	0	2	0|0	0	0	0	0	0	1.14	0	0.28
TGME49_274190	eukaryotic initiation factor 2B epsilon subunit, putative	0|0	0	0	2	0|0	0	0	0	0	0	1.14	0	0.28
TGME49_277080	microneme protein MIC5	0|0	0	0	2	1|0	0	0	0	0	0	-0.3	0	0.28
TGME49_277690	hypothetical protein	0|0	0	0	2	0|0	0	0	0	0	0	1.14	0	0.28
TGME49_277760	adenylosuccinate lyase, putative	0|0	0	0	2	0|0	0	0	0	0	0	1.14	0	0.28
TGME49_277840	Ras family protein	0|0	0	0	2	0|0	0	0	0	0	0	1.14	0	0.28
TGME49_278060	Mre11 DNA-binding domain-containing protein	0|0	0	0	2	0|1	0	0	0	0	0	-0.3	0	0.28
TGME49_285680	dihydrolipoamide acyltransferase, putative	0|0	0	0	2	0|0	0	0	0	0	0	1.14	0	0.28
TGME49_286450	dense granule protein GRA5	0|0	0	0	2	0|1	0	0	0	0	0	-0.3	0	0.28
TGME49_288820	hypothetical protein	0|0	0	0	2	0|1	0	0	0	0	0	-0.3	0	0.28
TGME49_289120	hypothetical protein	0|0	0	0	2	0|2	0	0	0	0	0	-1.65	0	0.28
TGME49_289140	ribosomal protein l22/l43, putative	0|0	0	0	2	0|0	0	0	0	0	0	1.14	0	0.28
TGME49_289200	RAP domain-containing protein	0|0	0	0	2	0|0	0	0	0	0	0	1.14	0	0.28
TGME49_289330	ubiquitin carboxyl-terminal hydrolase family 2 protein	0|0	0	0	2	0|0	0	0	0	0	0	1.14	0	0.28
TGME49_290040	macrophage migration inhibitory factor, putative	0|0	0	0	2	2|0	0	0	0	0	0	-1.65	0	0.28
TGME49_290310	hypothetical protein	0|0	0	0	2	0|0	0	0	0	0	0	1.14	0	0.28
TGME49_290620	hypothetical protein	0|0	0	0	2	0|2	0	0	0	0	0	-1.65	0	0.28
TGME49_290640	DNA mismatch repair protein MSH6-1, putative	0|0	0	0	2	0|0	0	0	0	0	0	1.14	0	0.28
TGME49_291140	CCR4-Not complex component, Not1 protein	0|0	0	0	2	0|0	0	0	0	0	0	1.14	0	0.28
TGME49_291930	RNA recognition motif-containing protein	0|0	0	0	2	2|2	0	0	0	0	0	-6.09	0	0.28
TGME49_293350	mitochondrial carrier superfamily protein	0|0	0	0	2	0|0	0	0	0	0	0	1.14	0	0.28
TGME49_293660	hypothetical protein	0|0	0	0	2	0|0	0	0	0	0	0	1.14	0	0.28
TGME49_294790	hypothetical protein	0|0	0	0	2	1|1	0	0	0	0	0	-1.89	0	0.28
TGME49_294980	hypothetical protein	0|0	0	0	2	1|1	0	0	0	0	0	-1.89	0	0.28
TGME49_295350	nucleoside diphosphate kinase, putative	0|0	0	0	2	1|1	0	0	0	0	0	-1.89	0	0.28
TGME49_295620	hypothetical protein	0|0	0	0	2	0|0	0	0	0	0	0	1.14	0	0.28
TGME49_297110	kinesin motor domain-containing protein	0|0	0	0	2	3|4	0	0	0	0	0	-12.63	0	0.28
TGME49_297120	hypothetical protein	0|0	0	0	2	0|0	0	0	0	0	0	1.14	0	0.28
TGME49_298610	GYF domain-containing protein	0|0	0	0	2	1|1	0	0	0	0	0	-1.89	0	0.28
TGME49_299070	pyruvate kinase PyKII	0|0	0	0	2	0|0	0	0	0	0	0	1.14	0	0.28
TGME49_300140	elongation factor 1-gamma, putative	0|0	0	0	2	0|0	0	0	0	0	0	1.14	0	0.28
TGME49_304670	leucine rich repeat-containing protein	0|0	0	0	2	0|0	0	0	0	0	0	1.14	0	0.28
TGME49_305200	tetratricopeptide repeat-containing protein	0|0	0	0	2	0|0	0	0	0	0	0	1.14	0	0.28
TGME49_305750	nucleolar gtp-binding protein 2, putative	0|0	0	0	2	0|0	0	0	0	0	0	1.14	0	0.28
TGME49_306410	hypothetical protein	0|0	0	0	2	0|0	0	0	0	0	0	1.14	0	0.28
TGME49_306650	hypothetical protein	0|0	0	0	2	0|1	0	0	0	0	0	-0.3	0	0.28
TGME49_308840	SAG-related sequence SRS51	0|0	0	0	2	0|2	0	0	0	0	0	-1.65	0	0.28
TGME49_308890	transcription elongation factor SPT6	0|0	0	0	2	0|1	0	0	0	0	0	-0.3	0	0.28
TGME49_309560	nmda receptor glutamate-binding chain	0|0	0	0	2	1|1	0	0	0	0	0	-1.89	0	0.28
TGME49_309790	hypothetical protein	0|0	0	0	2	0|0	0	0	0	0	0	1.14	0	0.28
TGME49_309810	ribosomal protein RPP2	0|0	0	0	2	1|3	0	0	0	0	0	-6.09	0	0.28
TGME49_311400	WD domain, G-beta repeat-containing protein	0|0	0	0	2	0|2	0	0	0	0	0	-1.65	0	0.28
TGME49_312110	apicoplast-associated thioredoxin family protein Atrx1	0|0	0	0	2	0|1	0	0	0	0	0	-0.3	0	0.28
TGME49_312220	mitochondrial inner membrane translocase subunit TIM17, putative	0|0	0	0	2	0|0	0	0	0	0	0	1.14	0	0.28
TGME49_312480	uracil phosphoribosyltransferase FUR1, putative	0|0	0	0	2	0|0	0	0	0	0	0	1.14	0	0.28
TGME49_312622	DUF803 domain-containing protein	0|0	0	0	2	0|0	0	0	0	0	0	1.14	0	0.28
TGME49_313070	hypothetical protein	0|0	0	0	2	0|1	0	0	0	0	0	-0.3	0	0.28
TGME49_314260	hypothetical protein	0|0	0	0	2	0|1	0	0	0	0	0	-0.3	0	0.28
TGME49_315610	hypothetical protein	0|0	0	0	2	0|3	0	0	0	0	0	-3.82	0	0.28
TGME49_315700	hypothetical protein	0|0	0	0	2	0|0	0	0	0	0	0	1.14	0	0.28
TGME49_316330	superoxide dismutase SOD2	0|0	0	0	2	0|0	0	0	0	0	0	1.14	0	0.28
TGME49_321680	hypothetical protein	0|0	0	0	2	2|1	0	0	0	0	0	-4.1	0	0.28
TGME49_323110	hypothetical protein	0|0	0	0	2	0|1	0	0	0	0	0	-0.3	0	0.28

## Sheet: TgUlp1_saint
gene ID	product	Spec	SpecSum	AvgSpec	NumReplicates	ctrlCounts	AvgP	MaxP	TopoAvgP	TopoMaxP	SaintScore	logOddsScore	FoldChange	BFDR	boosted_by
TGME49_209000	HECT-domain (ubiquitin-transferase) domain-containing protein	225|217	442	221	2	0|0	1	1	1	1	1	313.78	2210	0
TGME49_306660	RNA pseudouridine synthase superfamily protein	173|163	336	168	2	0|0	1	1	1	1	1	237.62	1680	0
TGME49_224870	hypothetical protein	74|77	151	75.5	2	0|0	1	1	1	1	1	111.61	755	0
TGME49_202070	hypothetical protein	69|74	143	71.5	2	0|0	1	1	1	1	1	104.49	715	0
TGME49_289120	TgUlp1	70|64	134	67	2	0|2	1	1	1	1	1	37.72	67	0
TGME49_258970	hypothetical protein	54|50	104	52	2	0|0	1	1	1	1	1	77.37	520	0
TGME49_294550	dynein heavy chain	55|47	102	51	2	0|0	1	1	1	1	1	73.07	510	0
TGME49_270690	arginyl-tRNA synthetase	47|52	99	49.5	2	0|0	1	1	1	1	1	73.07	495	0
TGME49_269290	hypothetical protein	46|43	89	44.5	2	0|0	1	1	1	1	1	67.33	445	0
TGME49_318510	N-ethylmaleimide-sensitive fusion protein, putative	44|44	88	44	2	0|1	1	1	1	1	1	63.21	88	0
TGME49_294380	PP-loop domain-containing protein	42|38	80	40	2	0|0	1	1	1	1	1	60.14	400	0
TGME49_214600	hypothetical protein	41|37	78	39	2	0|0	1	1	1	1	1	58.69	390	0
TGME49_232080	hypothetical protein	37|32	69	34.5	2	0|0	1	1	1	1	1	51.47	345	0
TGME49_313430	hypothetical protein	34|33	67	33.5	2	0|0	1	1	1	1	1	52.92	335	0
TGME49_319920	2-oxo acid dehydrogenases acyltransferase (catalytic domain) domain-containing protein	32|31	63	31.5	2	0|0	1	1	1	1	1	50.02	315	0
TGME49_248510	hypothetical protein	32|29	61	30.5	2	0|0	1	1	1	1	1	47.12	305	0
TGME49_320550	hypothetical protein	31|29	60	30	2	0|0	1	1	1	1	1	47.12	300	0
TGME49_243920	DNA replication licensing factor MCM5, putative	30|28	58	29	2	0|0	1	1	1	1	1	45.66	290	0
TGME49_221470	hypothetical protein	29|25	54	27	2	0|0	1	1	1	1	1	41.29	270	0
TGME49_297745	hypothetical protein	25|25	50	25	2	1|2	1	1	1	1	1	28.76	16.67	0
TGME49_307860	hypothetical protein	21|20	41	20.5	2	0|0	1	1	1	1	1	33.96	205	0
TGME49_216370	hypothetical protein	21|19	40	20	2	0|0	1	1	1	1	1	32.48	200	0
TGME49_261950	ATP synthase beta subunit ATP-B	18|22	40	20	2	1|5	1	1	1	1	1	6.8	6.67	0
TGME49_311770	hypothetical protein	21|18	39	19.5	2	0|0	1	1	1	1	1	31	195	0
TGME49_240510	hypothetical protein	23|15	38	19	2	1|0	1	1	1	1	1	21.44	38	0
TGME49_316400	alpha tubulin TUBA1	17|21	38	19	2	3|7	1	1	1	1	1	5.35	3.8	0
TGME49_293730	DHHC zinc finger domain-containing protein	19|17	36	18	2	0|0	1	1	1	1	1	29.52	180	0
TGME49_224160	hypothetical protein	18|18	36	18	2	0|0	1	1	1	1	1	31	180	0
TGME49_268780	hypothetical protein	18|17	35	17.5	2	0|0	1	1	1	1	1	29.52	175	0
TGME49_280660	HECT-domain (ubiquitin-transferase) domain-containing protein	16|19	35	17.5	2	1|1	1	1	1	1	1	19.27	17.5	0
TGME49_276890	hypothetical protein	13|21	34	17	2	0|0	1	1	1	1	1	23.53	170	0
TGME49_256760	pyruvate kinase PyK1	16|18	34	17	2	0|1	1	1	1	1	1	22.9	34	0
TGME49_204400	ATPase synthase subunit alpha, putative	18|16	34	17	2	0|2	1	1	1	1	1	10.87	17	0
TGME49_225745	hypothetical protein	19|13	32	16	2	0|0	1	1	1	1	1	23.53	160	0
TGME49_248150	hypothetical protein	17|14	31	15.5	2	0|0	1	1	1	1	1	25.04	155	0
TGME49_269690	hypothetical protein	14|16	30	15	2	1|1	1	1	1	1	1	16.5	15	0
TGME49_237220	DNA replication licensing factor Mcm7, putative	15|14	29	14.5	2	0|0	1	1	1	1	1	25.04	145	0
TGME49_218760	SNAP protein (soluble N-ethylmaleimide-sensitive factor Attachment Protein), putative	14|14	28	14	2	0|0	1	1	1	1	1	25.04	140	0
TGME49_218610	ATPase (DUF699) protein	12|16	28	14	2	0|0	1	1	1	1	1	22.01	140	0
TGME49_290670	leucyl aminopeptidase LAP	13|14	27	13.5	2	0|0	1	1	1	1	1	23.53	135	0
TGME49_216620	EF hand domain-containing protein	14|13	27	13.5	2	0|1	1	1	1	1	1	18.53	27	0
TGME49_248630	actin-related protein ARP1	14|13	27	13.5	2	0|1	1	1	1	1	1	18.53	27	0
TGME49_250770	eukaryotic initiation factor-4A, putative	15|12	27	13.5	2	1|3	1	1	1	1	1	9.71	6.75	0
TGME49_286580	hypothetical protein	14|13	27	13.5	2	1|4	1	1	1	1	1	6.68	5.4	0
TGME49_288650	dense granule protein GRA12	14|13	27	13.5	2	3|4	1	1	1	1	1	6.71	3.86	0
TGME49_294620	eukaryotic initiation factor-3, subunit 8, putative	14|12	26	13	2	1|1	1	1	1	1	1	13.77	13	0
TGME49_224060	thioredoxin, putative	12|14	26	13	2	1|2	1	1	1	1	1	11.5	8.67	0
TGME49_313380	hypothetical protein	13|13	26	13	2	2|5	1	1	1	1	1	6.45	3.71	0
TGME49_231410	hypothetical protein	12|13	25	12.5	2	0|1	1	1	1	1	1	17.07	25	0
TGME49_234420	ATPase, AAA family protein	12|13	25	12.5	2	2|3	1	1	1	1	1	8.31	5	0
TGME49_219700	DNA replication licensing factor MCM4, putative	15|9	24	12	2	0|0	1	1	1	1	1	17.41	120	0
TGME49_258540	phosphoglycerate mutase family protein	13|11	24	12	2	0|0	1	1	1	1	1	20.49	120	0
TGME49_313910	RNA recognition motif 2 protein	13|11	24	12	2	0|0	1	1	1	1	1	20.49	120	0
TGME49_245490	microneme protein MIC8	12|12	24	12	2	0|0	1	1	1	1	1	22.01	120	0
TGME49_301120	acetyl-CoA acetyltransferase	13|11	24	12	2	1|1	1	1	1	1	1	12.41	12	0
TGME49_212260	Sjogrens syndrome/scleroderma autoantigen 1 (Autoantigen p27) protein	12|12	24	12	2	2|5	1	1	1	1	1	5.34	3.43	0
TGME49_320690	gamma-soluble NSF attachment protein, putative	12|11	23	11.5	2	0|0	1	1	1	1	1	20.49	115	0
TGME49_212250	XPG N-terminal domain-containing protein	11|12	23	11.5	2	0|0	1	1	1	1	1	20.49	115	0
TGME49_216880	guanine nucleotide-binding protein	13|10	23	11.5	2	1|4	1	1	1	1	1	4.73	4.6	0
TGME49_261570	ribosomal protein RPL7A	12|11	23	11.5	2	3|2	1	1	1	1	1	7.24	4.6	0
TGME49_240650	coatomer protein complex, subunit alpha, putative	12|10	22	11	2	0|0	1	1	1	1	1	18.96	110	0
TGME49_268830	hypothetical protein	12|10	22	11	2	0|0	1	1	1	1	1	18.96	110	0
TGME49_244200	2-oxoglutarate dehydrogenase e1 component, mitochondrial precursor, putative	11|11	22	11	2	0|0	1	1	1	1	1	20.49	110	0
TGME49_231070	protein kinase	10|12	22	11	2	0|0	1	1	1	1	1	18.96	110	0
TGME49_273090	cell division protein CDC48CY	13|9	22	11	2	2|0	1	1	1	1	1	6.57	11	0
TGME49_267330	fumarate hydratase	8|13	21	10.5	2	0|0	1	1	1	1	1	15.85	105	0
TGME49_235020	COPI protein, putative	13|8	21	10.5	2	0|0	1	1	1	1	1	15.85	105	0
TGME49_200430	cytidine and deoxycytidylate deaminase zinc-binding region domain-containing protein	11|10	21	10.5	2	0|0	1	1	1	1	1	18.96	105	0
TGME49_222800	glycogen synthase, putative	11|10	21	10.5	2	0|0	1	1	1	1	1	18.96	105	0
TGME49_219800	vacuolar ATP synthase subunit b, putative	11|10	21	10.5	2	1|1	1	1	1	1	1	11.07	10.5	0
TGME49_286600	hypothetical protein	11|10	21	10.5	2	0|3	1	1	1	1	1	5.26	7	0
TGME49_248340	GTP-binding nuclear protein ran/tc4	10|11	21	10.5	2	1|2	1	1	1	1	1	9.03	7	0
TGME49_313370	hypothetical protein	11|9	20	10	2	0|0	1	1	1	1	1	17.41	100	0
TGME49_226600	syntaxin 5, putative	10|10	20	10	2	0|0	1	1	1	1	1	18.96	100	0
TGME49_234450	ribosomal protein RPS15A	10|10	20	10	2	1|1	1	1	1	1	1	11.07	10	0
TGME49_280370	hypothetical protein	9|10	19	9.5	2	0|0	1	1	1	1	1	17.41	95	0
TGME49_204310	hypothetical protein	13|6	19	9.5	2	0|0	1	1	1	1	1	12.66	95	0
TGME49_253430	asparagine synthetase, putative	10|9	19	9.5	2	0|0	1	1	1	1	1	17.41	95	0
TGME49_225150	hypothetical protein	8|11	19	9.5	2	0|1	1	1	1	1	1	11.24	19	0
TGME49_262380	elongation factor Tu, putative	7|12	19	9.5	2	1|0	1	1	1	1	1	9.78	19	0
TGME49_217740	3-ketoacyl-(acyl-carrier-protein) reductase	9|10	19	9.5	2	1|1	1	1	1	1	1	9.74	9.5	0
TGME49_286230	hypothetical protein	9|9	18	9	2	0|0	1	1	1	1	1	17.41	90	0
TGME49_281640	hypothetical protein	7|11	18	9	2	0|0	1	1	1	1	1	14.27	90	0
TGME49_315290	hypothetical protein	7|11	18	9	2	0|0	1	1	1	1	1	14.27	90	0
TGME49_275690	ClpB, putative	10|8	18	9	2	0|0	1	1	1	1	1	15.85	90	0
TGME49_230210	alveolin domain containing intermediate filament IMC10	8|10	18	9	2	0|1	1	1	1	1	1	11.24	18	0
TGME49_230850	hypothetical protein	8|10	18	9	2	0|1	1	1	1	1	1	11.24	18	0
TGME49_243250	myosin H	12|6	18	9	2	0|1	1	1	1	1	1	8.33	18	0
TGME49_293590	3-oxoacyl-acyl-carrier protein synthase I/II, putative	9|9	18	9	2	0|2	1	1	1	1	1	6.57	9	0
TGME49_219850	prolyl-tRNA synthetase (ProRS)	8|10	18	9	2	0|2	1	1	1	1	1	5.93	9	0
TGME49_214970	DNA replication licensing factor, putative	8|10	18	9	2	2|2	1	1	1	1	1	5.28	4.5	0
TGME49_204060	SNARE domain-containing protein	9|8	17	8.5	2	0|0	1	1	1	1	1	15.85	85	0
TGME49_237010	hypothetical protein	10|7	17	8.5	2	0|0	1	1	1	1	1	14.27	85	0
TGME49_219860	replication licensing factor, putative	8|8	16	8	2	0|0	1	1	1	1	1	15.85	80	0
TGME49_282090	hypothetical protein	8|8	16	8	2	0|0	1	1	1	1	1	15.85	80	0
TGME49_239820	D-3-phosphoglycerate dehydrogenase	6|10	16	8	2	0|1	1	1	1	1	1	8.33	16	0
TGME49_210370	hypothetical protein	10|6	16	8	2	0|1	1	1	1	1	1	8.33	16	0
TGME49_236210	peptidase M16 family potein, putative	9|7	16	8	2	0|2	1	1	1	1	1	5.28	8	0
TGME49_226870	tubulin gamma chain	8|7	15	7.5	2	0|0	1	1	1	1	1	14.27	75	0
TGME49_239490	dehydrogenase E1 component family protein	8|7	15	7.5	2	0|0	1	1	1	1	1	14.27	75	0
TGME49_259640	nucleoporin autopeptidase	8|7	15	7.5	2	0|0	1	1	1	1	1	14.27	75	0
TGME49_209130	regulator of chromosome condensation (RCC1) repeat-containing protein	10|5	15	7.5	2	0|0	1	1	1	1	1	11.03	75	0
TGME49_202200	hypothetical protein	8|6	14	7	2	0|0	1	1	1	1	1	12.66	70	0
TGME49_215260	carbamoylphosphate synthetase	7|7	14	7	2	0|0	1	1	1	1	1	14.27	70	0
TGME49_247300	hypothetical protein	7|7	14	7	2	0|0	1	1	1	1	1	14.27	70	0
TGME49_235160	hypothetical protein	7|7	14	7	2	1|0	1	1	1	1	1	9.78	14	0
TGME49_292975	hypothetical protein	8|5	13	6.5	2	0|0	1	1	1	1	1	11.03	65	0
TGME49_222660	leucine rich repeat-containing protein	7|6	13	6.5	2	0|0	1	1	1	1	1	12.66	65	0
TGME49_236560	hypothetical protein	6|7	13	6.5	2	0|0	1	1	1	1	1	12.66	65	0
TGME49_251850	serine/threonine protein phosphatase	6|7	13	6.5	2	0|0	1	1	1	1	1	12.66	65	0
TGME49_270070	synaptobrevin family protein	6|7	13	6.5	2	0|0	1	1	1	1	1	12.66	65	0
TGME49_272350	mRNA export protein	6|7	13	6.5	2	0|0	1	1	1	1	1	12.66	65	0
TGME49_286720	heat shock protein HSP28	5|8	13	6.5	2	0|0	1	1	1	1	1	11.03	65	0
TGME49_284540	ATP synthase F1, delta subunit protein	7|6	13	6.5	2	0|1	1	1	1	1	1	8.33	13	0
TGME49_253900	parasite porphobilinogen synthase PBGS	6|7	13	6.5	2	0|1	1	1	1	1	1	8.33	13	0
TGME49_310220	hypothetical protein	6|7	13	6.5	2	1|1	1	1	1	1	1	5.89	6.5	0
TGME49_218280	eukaryotic porin, putative	7|5	12	6	2	0|0	1	1	1	1	1	11.03	60	0
TGME49_223040	hypothetical protein	6|6	12	6	2	0|0	1	1	1	1	1	12.66	60	0
TGME49_310440	membrane occupation and recognition nexus protein MORN1	6|6	12	6	2	0|0	1	1	1	1	1	12.66	60	0
TGME49_278990	phosphate carrier, putative	5|7	12	6	2	0|0	1	1	1	1	1	11.03	60	0
TGME49_201800	hypothetical protein	6|6	12	6	2	0|1	1	1	1	1	1	8.33	12	0
TGME49_243950	prohibitin, putative	7|4	11	5.5	2	0|0	1	1	1	1	1	9.35	55	0
TGME49_282180	hypothetical protein	7|4	11	5.5	2	0|0	1	1	1	1	1	9.35	55	0
TGME49_234640	hypothetical protein	6|5	11	5.5	2	0|0	1	1	1	1	1	11.03	55	0
TGME49_248500	hypothetical protein	6|5	11	5.5	2	0|0	1	1	1	1	1	11.03	55	0
TGME49_313010	DEAD (Asp-Glu-Ala-Asp) box polypeptide DDX6	6|5	11	5.5	2	0|0	1	1	1	1	1	11.03	55	0
TGME49_318410	TCP-1 chaperonin, putative	6|5	11	5.5	2	0|0	1	1	1	1	1	11.03	55	0
TGME49_261430	hypothetical protein	5|6	11	5.5	2	0|0	1	1	1	1	1	11.03	55	0
TGME49_316240	hypothetical protein	5|6	11	5.5	2	0|0	1	1	1	1	1	11.03	55	0
TGME49_270150	hypothetical protein	4|7	11	5.5	2	0|0	1	1	1	1	1	9.35	55	0
TGME49_287270	hypothetical protein	6|5	11	5.5	2	0|1	1	1	1	1	1	6.89	11	0
TGME49_247470	nucleolar protein, putative	4|7	11	5.5	2	1|0	1	1	1	1	1	5.46	11	0
TGME49_218840	mutS domain protein	7|3	10	5	2	0|0	1	1	1	1	1	7.6	50	0
TGME49_216790	ATP-binding cassette sub-family E member 1, putative	5|5	10	5	2	0|0	1	1	1	1	1	11.03	50	0
TGME49_218870	TBC domain-containing protein	5|5	10	5	2	0|0	1	1	1	1	1	11.03	50	0
TGME49_229620	hypothetical protein	5|5	10	5	2	0|0	1	1	1	1	1	11.03	50	0
TGME49_251730	TgCog5	5|5	10	5	2	0|0	1	1	1	1	1	11.03	50	0
TGME49_221320	acetyl-CoA carboxylase ACC1	4|6	10	5	2	0|0	1	1	1	1	1	9.35	50	0
TGME49_223620	golgi SNARE, putative	4|6	10	5	2	0|0	1	1	1	1	1	9.35	50	0
TGME49_269200	crooked neck family 1 protein isoform 2, putative	3|7	10	5	2	0|0	1	1	1	1	1	7.6	50	0
TGME49_300290	SNARE domain-containing protein	6|3	9	4.5	2	0|0	1	1	1	1	1	7.6	45	0
TGME49_219280	actin like protein ALP1	5|4	9	4.5	2	0|0	1	1	1	1	1	9.35	45	0
TGME49_235380	hypothetical protein	5|4	9	4.5	2	0|0	1	1	1	1	1	9.35	45	0
TGME49_271600	hypothetical protein	5|4	9	4.5	2	0|0	1	1	1	1	1	9.35	45	0
TGME49_294200	glucose-6-phosphate 1-dehydrogenase	5|4	9	4.5	2	0|0	1	1	1	1	1	9.35	45	0
TGME49_208560	carrier superfamily protein	4|5	9	4.5	2	0|0	1	1	1	1	1	9.35	45	0
TGME49_242800	ribosome biogenesis protein NSA2, putative	4|5	9	4.5	2	0|0	1	1	1	1	1	9.35	45	0
TGME49_266110	DEAD/DEAH box helicase domain-containing protein	4|5	9	4.5	2	0|0	1	1	1	1	1	9.35	45	0
TGME49_267800	dynamin-related protein DRPA	3|6	9	4.5	2	0|0	1	1	1	1	1	7.6	45	0
TGME49_295770	hypothetical protein	3|6	9	4.5	2	0|0	1	1	1	1	1	7.6	45	0
TGME49_258060	myosin heavy chain, putative	5|4	9	4.5	2	1|0	1	1	1	1	1	5.46	9	0
TGME49_263300	eukaryotic porin protein	5|4	9	4.5	2	1|0	1	1	1	1	1	5.46	9	0
TGME49_221522	adaptor complexes medium subunit family protein	4|5	9	4.5	2	0|1	1	1	1	1	1	5.46	9	0
TGME49_208390	hypothetical protein	5|3	8	4	2	0|0	1	1	1	1	1	7.6	40	0
TGME49_215250	thiamin pyrophosphokinase, catalytic domain-containing protein	5|3	8	4	2	0|0	1	1	1	1	1	7.6	40	0
TGME49_223390	activating signal cointegrator 1 complex subunit 3 family 1 ASCC3L1, putative	5|3	8	4	2	0|0	1	1	1	1	1	7.6	40	0
TGME49_231970	pre-mRNA processing splicing factor PRP8	5|3	8	4	2	0|0	1	1	1	1	1	7.6	40	0
TGME49_264060	PCI domain-containing protein	5|3	8	4	2	0|0	1	1	1	1	1	7.6	40	0
TGME49_287500	T complex chaperonin, putative	5|3	8	4	2	0|0	1	1	1	1	1	7.6	40	0
TGME49_299210	CTP synthase	5|3	8	4	2	0|0	1	1	1	1	1	7.6	40	0
TGME49_201760	hypothetical protein	4|4	8	4	2	0|0	1	1	1	1	1	9.35	40	0
TGME49_221410	actin-like protein ALP4	4|4	8	4	2	0|0	1	1	1	1	1	9.35	40	0
TGME49_223050	ribosomal protein RPS20	4|4	8	4	2	0|0	1	1	1	1	1	9.35	40	0
TGME49_231910	ATP synthase F1 gamma subunit	4|4	8	4	2	0|0	1	1	1	1	1	9.35	40	0
TGME49_248100	synaptobrevin protein	4|4	8	4	2	0|0	1	1	1	1	1	9.35	40	0
TGME49_271930	hypothetical protein	4|4	8	4	2	0|0	1	1	1	1	1	9.35	40	0
TGME49_273520	PCI domain-containing protein	4|4	8	4	2	0|0	1	1	1	1	1	9.35	40	0
TGME49_289830	eukaryotic initiation factor-3, delta subunit, putative	4|4	8	4	2	0|0	1	1	1	1	1	9.35	40	0
TGME49_294190	enoyl-CoA hydratase/isomerase family protein	4|4	8	4	2	0|0	1	1	1	1	1	9.35	40	0
TGME49_305980	pyruvate dehydrogenase complex subunit PDH-E3I	4|4	8	4	2	0|0	1	1	1	1	1	9.35	40	0
TGME49_310780	dense granule protein GRA4	4|4	8	4	2	0|0	1	1	1	1	1	9.35	40	0
TGME49_273580	TgCog2	3|5	8	4	2	0|0	1	1	1	1	1	7.6	40	0
TGME49_288750	ubiquinol-cytochrome c reductase	3|5	8	4	2	0|0	1	1	1	1	1	7.6	40	0
TGME49_310670	glycogen phosphorylase 1, putative	3|5	8	4	2	0|0	1	1	1	1	1	7.6	40	0
TGME49_227600	ribosomal protein RPL34	4|4	8	4	2	1|0	1	1	1	1	1	5.46	8	0
TGME49_230160	hypothetical protein	4|4	8	4	2	0|1	1	1	1	1	1	5.46	8	0
TGME49_237150	minor histocompatibility antigen h13, putative	4|4	8	4	2	0|1	1	1	1	1	1	5.46	8	0
TGME49_249390	glutamate/leucine/phenylalanine/valine dehydrogenase family protein	4|4	8	4	2	0|1	1	1	1	1	1	5.46	8	0
TGME49_260180	hypothetical protein	4|4	8	4	2	0|1	1	1	1	1	1	5.46	8	0
TGME49_202350	50S ribosomal protein L21, putative	4|3	7	3.5	2	0|0	1	1	1	1	1	7.6	35	0
TGME49_203540	RNA binding protein, putative	4|3	7	3.5	2	0|0	1	1	1	1	1	7.6	35	0
TGME49_203730	hypothetical protein	4|3	7	3.5	2	0|0	1	1	1	1	1	7.6	35	0
TGME49_212150	TgCog4	4|3	7	3.5	2	0|0	1	1	1	1	1	7.6	35	0
TGME49_226710	hypothetical protein	4|3	7	3.5	2	0|0	1	1	1	1	1	7.6	35	0
TGME49_226950	IgA-specific metalloendopeptidase	4|3	7	3.5	2	0|0	1	1	1	1	1	7.6	35	0
TGME49_251780	heat shock protein	4|3	7	3.5	2	0|0	1	1	1	1	1	7.6	35	0
TGME49_257470	myosin J	4|3	7	3.5	2	0|0	1	1	1	1	1	7.6	35	0
TGME49_268890	citrate synthase I	4|3	7	3.5	2	0|0	1	1	1	1	1	7.6	35	0
TGME49_285250	hypothetical protein	4|3	7	3.5	2	0|0	1	1	1	1	1	7.6	35	0
TGME49_300380	endoplasmic reticulum oxidoreductin, putative	4|3	7	3.5	2	0|0	1	1	1	1	1	7.6	35	0
TGME49_314400	pyruvate dehydrogenase E1 component, beta subunit, putative	4|3	7	3.5	2	0|0	1	1	1	1	1	7.6	35	0
TGME49_315780	myosin regulatory light chain, putative	4|3	7	3.5	2	0|0	1	1	1	1	1	7.6	35	0
TGME49_320592	hypothetical protein	4|3	7	3.5	2	0|0	1	1	1	1	1	7.6	35	0
TGME49_215420	SNARE protein	3|4	7	3.5	2	0|0	1	1	1	1	1	7.6	35	0
TGME49_244910	MIZ/SP-RING zinc finger domain-containing protein	3|4	7	3.5	2	0|0	1	1	1	1	1	7.6	35	0
TGME49_245450	hypothetical protein	3|4	7	3.5	2	0|0	1	1	1	1	1	7.6	35	0
TGME49_305950	tetratricopeptide repeat-containing protein	2|5	7	3.5	2	0|0	1	1	1	1	1	5.76	35	0
TGME49_225560	hypothetical protein	4|2	6	3	2	0|0	1	1	1	1	1	5.76	30	0
TGME49_260600	Pumilio-family RNA binding repeat-containing protein	4|2	6	3	2	0|0	1	1	1	1	1	5.76	30	0
TGME49_277970	dolichol-phosphate-mannose synthase family protein	4|2	6	3	2	0|0	1	1	1	1	1	5.76	30	0
TGME49_282070	hypothetical protein	4|2	6	3	2	0|0	1	1	1	1	1	5.76	30	0
TGME49_315770	cytochrome p450 superfamily protein	4|2	6	3	2	0|0	1	1	1	1	1	5.76	30	0
TGME49_215350	hypothetical protein	3|3	6	3	2	0|0	1	1	1	1	1	7.6	30	0
TGME49_227990	hypothetical protein	3|3	6	3	2	0|0	1	1	1	1	1	7.6	30	0
TGME49_228150	hypothetical protein	3|3	6	3	2	0|0	1	1	1	1	1	7.6	30	0
TGME49_231750	hypothetical protein	3|3	6	3	2	0|0	1	1	1	1	1	7.6	30	0
TGME49_232150	hypothetical protein	3|3	6	3	2	0|0	1	1	1	1	1	7.6	30	0
TGME49_242080	hypothetical protein	3|3	6	3	2	0|0	1	1	1	1	1	7.6	30	0
TGME49_259630	hypothetical protein	3|3	6	3	2	0|0	1	1	1	1	1	7.6	30	0
TGME49_267710	CPSF A subunit region protein	3|3	6	3	2	0|0	1	1	1	1	1	7.6	30	0
TGME49_276140	ADP ribosylation factor ARF1	3|3	6	3	2	0|0	1	1	1	1	1	7.6	30	0
TGME49_280700	arginine decarboxylase	3|3	6	3	2	0|0	1	1	1	1	1	7.6	30	0
TGME49_285650	hypothetical protein	3|3	6	3	2	0|0	1	1	1	1	1	7.6	30	0
TGME49_290980	glycine C-acetyltransferase, putative	3|3	6	3	2	0|0	1	1	1	1	1	7.6	30	0
TGME49_304630	ATG C terminal domain-containing protein	3|3	6	3	2	0|0	1	1	1	1	1	7.6	30	0
TGME49_304740	rhoptry kinase family protein ROP35	3|3	6	3	2	0|0	1	1	1	1	1	7.6	30	0
TGME49_226730	aconitate hydratase ACN/IRP	2|4	6	3	2	0|0	1	1	1	1	1	5.76	30	0
TGME49_249180	bifunctional dihydrofolate reductase-thymidylate synthase	2|4	6	3	2	0|0	1	1	1	1	1	5.76	30	0
TGME49_295360	hypothetical protein	2|4	6	3	2	0|0	1	1	1	1	1	5.76	30	0
TGME49_214880	hypothetical protein	3|2	5	2.5	2	0|0	1	1	1	1	1	5.76	25	0
TGME49_216590	HEAT repeat-containing protein	3|2	5	2.5	2	0|0	1	1	1	1	1	5.76	25	0
TGME49_222860	eukaryotic translation initiation factor, putative	3|2	5	2.5	2	0|0	1	1	1	1	1	5.76	25	0
TGME49_232250	catalase	3|2	5	2.5	2	0|0	1	1	1	1	1	5.76	25	0
TGME49_237180	hypothetical protein	3|2	5	2.5	2	0|0	1	1	1	1	1	5.76	25	0
TGME49_256000	endoplasmic reticulum retention receptor	3|2	5	2.5	2	0|0	1	1	1	1	1	5.76	25	0
TGME49_258070	hypothetical protein	3|2	5	2.5	2	0|0	1	1	1	1	1	5.76	25	0
TGME49_263080	hypothetical protein	3|2	5	2.5	2	0|0	1	1	1	1	1	5.76	25	0
TGME49_267650	hypothetical protein	3|2	5	2.5	2	0|0	1	1	1	1	1	5.76	25	0
TGME49_290030	hypothetical protein	3|2	5	2.5	2	0|0	1	1	1	1	1	5.76	25	0
TGME49_297870	hypothetical protein	3|2	5	2.5	2	0|0	1	1	1	1	1	5.76	25	0
TGME49_310600	heat shock factor binding protein 1 protein	3|2	5	2.5	2	0|0	1	1	1	1	1	5.76	25	0
TGME49_318400	hypothetical protein	3|2	5	2.5	2	0|0	1	1	1	1	1	5.76	25	0
TGME49_320020	transporter, major facilitator family protein	3|2	5	2.5	2	0|0	1	1	1	1	1	5.76	25	0
TGME49_219270	multi-pass transmembrane protein	2|3	5	2.5	2	0|0	1	1	1	1	1	5.76	25	0
TGME49_219660	hypothetical protein	2|3	5	2.5	2	0|0	1	1	1	1	1	5.76	25	0
TGME49_232780	hypothetical protein	2|3	5	2.5	2	0|0	1	1	1	1	1	5.76	25	0
TGME49_233100	SPFH domain / Band 7 family protein	2|3	5	2.5	2	0|0	1	1	1	1	1	5.76	25	0
TGME49_248320	carrier superfamily protein	2|3	5	2.5	2	0|0	1	1	1	1	1	5.76	25	0
TGME49_249530	exportin 1, putative	2|3	5	2.5	2	0|0	1	1	1	1	1	5.76	25	0
TGME49_251890	hypothetical protein	2|3	5	2.5	2	0|0	1	1	1	1	1	5.76	25	0
TGME49_261030	pyridine nucleotide-disulfide oxidoreductase domain-containing protein	2|3	5	2.5	2	0|0	1	1	1	1	1	5.76	25	0
TGME49_264440	signal recognition particle receptor beta subunit protein	2|3	5	2.5	2	0|0	1	1	1	1	1	5.76	25	0
TGME49_289780	ATP-dependent hsl protease ATP-binding subunit hslU, putative	2|3	5	2.5	2	0|0	1	1	1	1	1	5.76	25	0
TGME49_310070	methyltransferase, putative	2|3	5	2.5	2	0|0	1	1	1	1	1	5.76	25	0
TGME49_312050	small GTPase Rab2, putative	2|3	5	2.5	2	0|0	1	1	1	1	1	5.76	25	0
TGME49_313820	dynactin p25, putative	2|3	5	2.5	2	0|0	1	1	1	1	1	5.76	25	0
TGME49_203490	GNL3L/Grn1 GTPase	2|2	4	2	2	0|0	1	1	1	1	1	5.76	20	0
TGME49_203780	hypothetical protein	2|2	4	2	2	0|0	1	1	1	1	1	5.76	20	0
TGME49_204550	hypothetical protein	2|2	4	2	2	0|0	1	1	1	1	1	5.76	20	0
TGME49_207640	isoleucyl-tRNA synthetase family protein	2|2	4	2	2	0|0	1	1	1	1	1	5.76	20	0
TGME49_208090	5-formyltetrahydrofolate cyclo-ligase	2|2	4	2	2	0|0	1	1	1	1	1	5.76	20	0
TGME49_208790	MC family transporter, putative	2|2	4	2	2	0|0	1	1	1	1	1	5.76	20	0
TGME49_217570	ribosomal protein RPS27	2|2	4	2	2	0|0	1	1	1	1	1	5.76	20	0
TGME49_222380	importin-beta N-terminal domain-containing protein	2|2	4	2	2	0|0	1	1	1	1	1	5.76	20	0
TGME49_223540	importin-beta N-terminal domain-containing protein	2|2	4	2	2	0|0	1	1	1	1	1	5.76	20	0
TGME49_223910	acyltransferase domain-containing protein	2|2	4	2	2	0|0	1	1	1	1	1	5.76	20	0
TGME49_224130	hypothetical protein	2|2	4	2	2	0|0	1	1	1	1	1	5.76	20	0
TGME49_224520	alveolin domain containing intermediate filament IMC8	2|2	4	2	2	0|0	1	1	1	1	1	5.76	20	0
TGME49_225380	hypothetical protein	2|2	4	2	2	0|0	1	1	1	1	1	5.76	20	0
TGME49_234505	phenylalanyl-tRNA synthetase alpha chain A, putative	2|2	4	2	2	0|0	1	1	1	1	1	5.76	20	0
TGME49_238950	fatty acyl-CoA desaturase, putative	2|2	4	2	2	0|0	1	1	1	1	1	5.76	20	0
TGME49_245432	hypothetical protein	2|2	4	2	2	0|0	1	1	1	1	1	5.76	20	0
TGME49_252270	L1P family of ribosomal protein	2|2	4	2	2	0|0	1	1	1	1	1	5.76	20	0
TGME49_253350	hypothetical protein	2|2	4	2	2	0|0	1	1	1	1	1	5.76	20	0
TGME49_253880	GNS1/SUR4 family protein	2|2	4	2	2	0|0	1	1	1	1	1	5.76	20	0
TGME49_254810	hypothetical protein	2|2	4	2	2	0|0	1	1	1	1	1	5.76	20	0
TGME49_256030	hypothetical protein	2|2	4	2	2	0|0	1	1	1	1	1	5.76	20	0
TGME49_265360	hypothetical protein	2|2	4	2	2	0|0	1	1	1	1	1	5.76	20	0
TGME49_268320	hypothetical protein	2|2	4	2	2	0|0	1	1	1	1	1	5.76	20	0
TGME49_271370	hypothetical protein	2|2	4	2	2	0|0	1	1	1	1	1	5.76	20	0
TGME49_275410	Proteasome/cyclosome repeat-containing protein	2|2	4	2	2	0|0	1	1	1	1	1	5.76	20	0
TGME49_286510	hypothetical protein	2|2	4	2	2	0|0	1	1	1	1	1	5.76	20	0
TGME49_290900	hydrolase, NUDIX family protein	2|2	4	2	2	0|0	1	1	1	1	1	5.76	20	0
TGME49_299110	cleft lip and palate transmembrane protein 1 (clptm1) protein	2|2	4	2	2	0|0	1	1	1	1	1	5.76	20	0
TGME49_300240	syntaxin 6, n-terminal protein	2|2	4	2	2	0|0	1	1	1	1	1	5.76	20	0
TGME49_306560	hypothetical protein	2|2	4	2	2	0|0	1	1	1	1	1	5.76	20	0
TGME49_309740	LSM domain-containing protein	2|2	4	2	2	0|0	1	1	1	1	1	5.76	20	0
TGME49_223920	rhoptry neck protein RON3	32|27	59	29.5	2	1|11	0.99	1	0.99	1	0.99	4.81	4.92	0
TGME49_250820	hypothetical protein	12|13	25	12.5	2	0|4	0.99	0.99	0.99	0.99	0.99	4.98	6.25	0
TGME49_308860	hypothetical protein	9|10	19	9.5	2	0|3	0.99	0.99	0.99	0.99	0.99	4.85	6.33	0
TGME49_311230	hypothetical protein	11|8	19	9.5	2	0|3	0.99	1	0.99	1	0.99	4.44	6.33	0
TGME49_216000	alveolin domain containing intermediate filament IMC3	10|9	19	9.5	2	0|4	0.99	0.99	0.99	0.99	0.99	4.08	4.75	0
TGME49_274060	2-oxoglutarate/malate translocase OMT	7|10	17	8.5	2	2|2	0.99	1	0.99	1	0.99	4.13	4.25	0
TGME49_310490	ribosomal protein RPL27A	9|8	17	8.5	2	2|3	0.99	0.99	0.99	0.99	0.99	3.81	3.4	0
TGME49_312090	ribosomal protein RPL23	7|9	16	8	2	1|3	0.99	1	0.99	1	0.99	4.13	4	0
TGME49_309600	hypothetical protein	8|6	14	7	2	0|2	0.99	1	0.99	1	0.99	4.62	7	0
TGME49_201680	eukaryotic initiation factor-3 subunit 10, putative	7|7	14	7	2	0|2	0.99	0.99	0.99	0.99	0.99	5.28	7	0
TGME49_222220	alveolin domain containing intermediate filament IMC7	7|6	13	6.5	2	1|2	0.99	1	0.99	1	0.99	4.42	4.33	0
TGME49_262690	ribosomal protein RPL27	7|6	13	6.5	2	1|2	0.99	1	0.99	1	0.99	4.42	4.33	0
TGME49_224850	polyadenylate binding protein, putative	5|7	12	6	2	0|2	0.99	0.99	0.99	0.99	0.99	3.94	6	0
TGME49_215590	flavoprotein subunit of succinate dehydrogenase	5|6	11	5.5	2	1|1	0.99	1	0.99	1	0.99	4.68	5.5	0
TGME49_219550	dihydrolipoyllysine-residue succinyltransferase component of oxoglutarate dehydrogenase	5|6	11	5.5	2	0|2	0.99	0.99	0.99	0.99	0.99	3.94	5.5	0
TGME49_222180	hypothetical protein	5|3	8	4	2	0|1	0.99	1	0.99	1	0.99	4.06	8	0
TGME49_257530	transporter, major facilitator family protein	5|3	8	4	2	1|0	0.99	1	0.99	1	0.99	4.06	8	0
TGME49_273850	hypothetical protein	3|5	8	4	2	0|1	0.99	1	0.99	1	0.99	4.06	8	0
TGME49_207620	pyridine nucleotide-disulfide oxidoreductase domain-containing protein	4|3	7	3.5	2	0|1	0.99	1	0.99	1	0.99	4.06	7	0
TGME49_232130	hypothetical protein	4|3	7	3.5	2	0|1	0.99	1	0.99	1	0.99	4.06	7	0
TGME49_232230	ribosomal protein RPL30	3|4	7	3.5	2	0|1	0.99	1	0.99	1	0.99	4.06	7	0
TGME49_246540	cytochrome c1, heme protein	3|4	7	3.5	2	0|1	0.99	1	0.99	1	0.99	4.06	7	0
TGME49_249900	adenine nucleotide translocator, putative	19|19	38	19	2	5|9	0.98	0.98	0.98	0.98	0.98	3.76	2.71	0
TGME49_309820	ribosomal protein RPL11	9|11	20	10	2	4|2	0.98	1	0.98	1	0.98	3.48	3.33	0
TGME49_266990	beta-COP	11|8	19	9.5	2	1|4	0.98	1	0.98	1	0.98	3.12	3.8	0
TGME49_250810	ribosomal protein RPL35	7|7	14	7	2	1|3	0.98	0.98	0.98	0.98	0.98	4.13	3.5	0
TGME49_293360	hypothetical protein	6|7	13	6.5	2	0|3	0.98	0.98	0.98	0.98	0.98	3.54	4.33	0
TGME49_220270	alveolin domain containing intermediate filament IMC6	5|7	12	6	2	1|2	0.98	1	0.98	1	0.98	3.25	4	0
TGME49_284560	ribosomal protein RPL9	5|6	11	5.5	2	1|2	0.98	0.99	0.98	0.99	0.98	3.25	3.67	0
TGME49_228210	26S proteasome regulatory subunit	5|4	9	4.5	2	1|1	0.98	0.99	0.98	0.99	0.98	3.57	4.5	0
TGME49_257990	heat shock protein 101, putative	3|3	6	3	2	0|1	0.98	0.98	0.98	0.98	0.98	4.06	6	0
TGME49_267500	hypothetical protein	3|3	6	3	2	0|1	0.98	0.98	0.98	0.98	0.98	4.06	6	0
TGME49_290700	hypothetical protein	3|3	6	3	2	0|1	0.98	0.98	0.98	0.98	0.98	4.06	6	0
TGME49_286590	microtubule associated protein SPM2	12|6	18	9	2	2|2	0.97	1	0.97	1	0.97	2.92	4.5	0
TGME49_239100	ribosomal protein RPS7	6|9	15	7.5	2	2|2	0.97	1	0.97	1	0.97	2.92	3.75	0
TGME49_227810	rhoptry kinase family protein ROP11 (incomplete catalytic triad)	8|6	14	7	2	2|2	0.97	0.99	0.97	0.99	0.97	2.92	3.5	0
TGME49_258410	photosensitized INA-labeled protein PHIL1	7|5	12	6	2	0|3	0.97	0.98	0.97	0.98	0.97	2.92	4	0
TGME49_260540	alveolin domain containing intermediate filament IMC14	7|2	9	4.5	2	0|1	0.97	1	0.97	1	0.97	2.72	9	0
TGME49_260520	hypothetical protein	4|5	9	4.5	2	0|2	0.97	0.98	0.97	0.98	0.97	3.29	4.5	0
TGME49_228470	ribosomal protein RPL15	5|2	7	3.5	2	1|0	0.97	1	0.97	1	0.97	2.72	7	0
TGME49_306030	glutathione s-transferase, n-terminal domain containing protein	4|2	6	3	2	0|1	0.97	1	0.97	1	0.97	2.72	6	0
TGME49_259010	vacuolar ATP synthase subunit d, putative	2|4	6	3	2	1|0	0.97	1	0.97	1	0.97	2.72	6	0
TGME49_258580	rhoptry protein ROP17	7|10	17	8.5	2	3|2	0.96	1	0.96	1	0.96	2.58	3.4	0
TGME49_238010	ribosomal protein RPL23A	5|5	10	5	2	1|2	0.96	0.96	0.96	0.96	0.96	3.25	3.33	0
TGME49_251870	histone H2Bb	5|5	10	5	2	1|2	0.96	0.96	0.96	0.96	0.96	3.25	3.33	0
TGME49_240860	acyltransferase domain-containing protein	4|4	8	4	2	0|2	0.96	0.96	0.96	0.96	0.96	3.29	4	0
TGME49_248740	hypothetical protein	4|4	8	4	2	0|2	0.96	0.96	0.96	0.96	0.96	3.29	4	0
TGME49_273060	ribosomal protein S17, putative	4|4	8	4	2	0|2	0.96	0.96	0.96	0.96	0.96	3.29	4	0
TGME49_204340	hypothetical protein	3|2	5	2.5	2	1|0	0.96	0.98	0.96	0.98	0.96	2.72	5	0
TGME49_214790	glycoprotein	3|2	5	2.5	2	0|1	0.96	0.98	0.96	0.98	0.96	2.72	5	0
TGME49_216860	DEAD (Asp-Glu-Ala-Asp) box polypeptide DDX39	3|2	5	2.5	2	0|1	0.96	0.98	0.96	0.98	0.96	2.72	5	0
TGME49_288500	FAD Malate-dehydrogenase (MDH-FAD)	3|2	5	2.5	2	0|1	0.96	0.98	0.96	0.98	0.96	2.72	5	0
TGME49_291680	Sec23/Sec24 trunk domain-containing protein	3|2	5	2.5	2	0|1	0.96	0.98	0.96	0.98	0.96	2.72	5	0
TGME49_326800	S-Adenosyl homocysteine hydrolase	3|2	5	2.5	2	0|1	0.96	0.98	0.96	0.98	0.96	2.72	5	0
TGME49_223940	GAP45	2|3	5	2.5	2	0|1	0.96	0.98	0.96	0.98	0.96	2.72	5	0
TGME49_266760	isocitrate dehydrogenase	2|3	5	2.5	2	0|1	0.96	0.98	0.96	0.98	0.96	2.72	5	0
TGME49_305520	ribosomal protein RPS2	13|12	25	12.5	2	3|6	0.95	0.98	0.95	0.98	0.95	2.47	2.78	0.01
TGME49_243960	nuclear transport factor 2 (ntf2) domain-containing protein	10|10	20	10	2	2|5	0.95	0.95	0.95	0.95	0.95	3.03	2.86	0
TGME49_215775	rhoptry protein ROP8	3|6	9	4.5	2	2|0	0.95	0.99	0.95	0.99	0.95	2.43	4.5	0
TGME49_215470	ribosomal protein RPL10A	5|3	8	4	2	1|1	0.95	0.99	0.95	0.99	0.95	2.36	4	0
TGME49_258470	hypothetical protein	5|3	8	4	2	0|2	0.95	0.98	0.95	0.98	0.95	2.43	4	0.01
TGME49_320220	ubiquinol cytochrome c oxidoreductase, putative	4|3	7	3.5	2	1|1	0.94	0.97	0.94	0.97	0.94	2.36	3.5	0.01
TGME49_320480	Rab11b	4|3	7	3.5	2	1|1	0.94	0.97	0.94	0.97	0.94	2.36	3.5	0.01
TGME49_235340	hypothetical protein	3|4	7	3.5	2	0|2	0.94	0.96	0.94	0.96	0.94	2.43	3.5	0.01
TGME49_310010	rhoptry neck protein RON1	3|4	7	3.5	2	0|2	0.94	0.96	0.94	0.96	0.94	2.43	3.5	0.01
TGME49_271970	glideosome-associated protein with multiple-membrane spans GAPM3	2|2	4	2	2	0|1	0.94	0.94	0.94	0.94	0.94	2.72	4	0.01
TGME49_276170	phosphatidylinositol 3- and 4-kinase	2|2	4	2	2	1|0	0.94	0.94	0.94	0.94	0.94	2.72	4	0.01
TGME49_301440	calcium-dependent protein kinase CDPK1	2|2	4	2	2	0|1	0.94	0.94	0.94	0.94	0.94	2.72	4	0.01
TGME49_314260	hypothetical protein	2|2	4	2	2	0|1	0.94	0.94	0.94	0.94	0.94	2.72	4	0.01
TGME49_318440	helicase associated domain (ha2) protein	2|2	4	2	2	0|1	0.94	0.94	0.94	0.94	0.94	2.72	4	0.01
TGME49_219320	acid phosphatase GAP50	7|7	14	7	2	2|3	0.93	0.93	0.93	0.93	0.93	2.58	2.8	0.01
TGME49_248700	alveolin domain containing intermediate filament IMC12	6|6	12	6	2	0|4	0.93	0.93	0.93	0.93	0.93	2.56	3	0.01
TGME49_270510	asparaginyl-tRNA synthetase (NOB+tRNA synthase)	9|9	18	9	2	1|5	0.92	0.92	0.92	0.92	0.92	2.46	3	0.01
TGME49_292220	PCI domain-containing protein	3|3	6	3	2	0|2	0.92	0.92	0.92	0.92	0.92	2.43	3	0.01
TGME49_300200	histone H2AZ	3|3	6	3	2	0|2	0.92	0.92	0.92	0.92	0.92	2.43	3	0.01
TGME49_233500	triose-phosphate isomerase TPI-II	4|4	8	4	2	2|1	0.88	0.88	0.88	0.88	0.88	2.01	2.67	0.01
TGME49_230340	hypothetical protein	2|6	8	4	2	1|1	0.87	1	0.87	1	0.87	1.04	4	0.01
TGME49_263090	14-3-3 protein	10|7	17	8.5	2	4|2	0.86	0.99	0.86	0.99	0.86	0.97	2.83	0.01
TGME49_232940	heat shock protein HSP20	6|8	14	7	2	1|4	0.86	0.96	0.86	0.96	0.86	1.18	2.8	0.01
TGME49_215980	hypothetical protein	6|7	13	6.5	2	2|3	0.86	0.93	0.86	0.93	0.86	1.32	2.6	0.01
TGME49_229670	ribosomal protein RPS23	6|7	13	6.5	2	3|2	0.86	0.93	0.86	0.93	0.86	1.32	2.6	0.01
TGME49_291960	rhoptry kinase family protein ROP40 (incomplete catalytic triad)	2|4	6	3	2	1|1	0.86	0.97	0.86	0.97	0.86	1.04	3	0.01
TGME49_236540	RNA recognition motif-containing protein	5|5	10	5	2	0|4	0.85	0.85	0.85	0.85	0.85	1.77	2.5	0.01
TGME49_262050	rhoptry kinase family protein ROP39	3|2	5	2.5	2	0|2	0.85	0.92	0.85	0.92	0.85	1.31	2.5	0.01
TGME49_311240	DnaJ family chaperone, putative	5|5	10	5	2	1|3	0.84	0.84	0.84	0.84	0.84	1.66	2.5	0.01
TGME49_235470	myosin A	12|10	22	11	2	2|6	0.83	0.94	0.83	0.94	0.83	0.93	2.75	0.01
TGME49_215785	rhoptry protein ROP2A	6|7	13	6.5	2	4|1	0.83	0.9	0.83	0.9	0.83	1.18	2.6	0.01
TGME49_256770	eukaryotic translation initiation factor 4A, isoform 3, putative	3|6	9	4.5	2	1|2	0.83	0.99	0.83	0.99	0.83	0.69	3	0.01
TGME49_226380	hypothetical protein	3|2	5	2.5	2	1|1	0.83	0.91	0.83	0.91	0.83	1.04	2.5	0.01
TGME49_239330	ribosomal protein RPL37	3|2	5	2.5	2	1|1	0.83	0.91	0.83	0.91	0.83	1.04	2.5	0.01
TGME49_254620	ribosomal protein RPL39	3|2	5	2.5	2	1|1	0.83	0.91	0.83	0.91	0.83	1.04	2.5	0.01
TGME49_271050	SAG-related sequence SRS34A	3|2	5	2.5	2	1|1	0.83	0.91	0.83	0.91	0.83	1.04	2.5	0.01
TGME49_212290	ribosomal protein RPS19	3|5	8	4	2	1|2	0.81	0.96	0.81	0.96	0.81	0.69	2.67	0.01
TGME49_235930	domain K- type RNA binding proteins family protein	4|8	12	6	2	1|3	0.79	0.99	0.79	0.99	0.79	0.35	3	0.01
TGME49_252360	rhoptry kinase family protein ROP24 (incomplete catalytic triad)	6|6	12	6	2	3|2	0.79	0.79	0.79	0.79	0.79	1.32	2.4	0.02
TGME49_254440	ribosomal protein RPL12	2|2	4	2	2	0|2	0.79	0.79	0.79	0.79	0.79	1.31	2	0.02
TGME49_275802	SRP72 RNA-binding domain-containing protein	2|2	4	2	2	0|2	0.79	0.79	0.79	0.79	0.79	1.31	2	0.02
TGME49_293690	profilin PRF	2|2	4	2	2	0|2	0.79	0.79	0.79	0.79	0.79	1.31	2	0.02
TGME49_247550	heat shock protein HSP60	11|11	22	11	2	5|4	0.77	0.77	0.77	0.77	0.77	1.21	2.44	0.02
TGME49_257680	myosin light chain MLC1	4|5	9	4.5	2	0|4	0.77	0.85	0.77	0.85	0.77	0.8	2.25	0.02
TGME49_260670	centrin, putative	3|3	6	3	2	0|3	0.75	0.75	0.75	0.75	0.75	1.11	2	0.02
TGME49_261250	histone H2A1	3|3	6	3	2	0|3	0.75	0.75	0.75	0.75	0.75	1.11	2	0.02
TGME49_214770	small GTP binding protein rab1a, putative	2|2	4	2	2	1|1	0.74	0.74	0.74	0.74	0.74	1.04	2	0.02
TGME49_323100	hypothetical protein	2|2	4	2	2	1|1	0.74	0.74	0.74	0.74	0.74	1.04	2	0.02
TGME49_230410	peroxiredoxin PRX3	5|4	9	4.5	2	1|3	0.71	0.84	0.71	0.84	0.71	0.35	2.25	0.02
TGME49_231140	ribosomal protein RPS25	5|4	9	4.5	2	1|3	0.71	0.84	0.71	0.84	0.71	0.35	2.25	0.02
TGME49_288380	heat shock protein HSP90	4|4	8	4	2	0|4	0.69	0.69	0.69	0.69	0.69	0.8	2	0.02
TGME49_261240	histone H3	3|3	6	3	2	1|2	0.67	0.67	0.67	0.67	0.67	0.69	2	0.02
TGME49_266060	ribosomal protein RPSA	8|8	16	8	2	3|4	0.65	0.65	0.65	0.65	0.65	0.62	2.29	0.02
TGME49_273370	coatomer gamma 2-subunit protein, putative	5|2	7	3.5	2	2|1	0.65	0.96	0.65	0.96	0.65	-0.71	2.33	0.02
TGME49_262920	trypsin domain-containing protein	11|13	24	12	2	4|6	0.64	0.89	0.64	0.89	0.64	-0.43	2.4	0.03
TGME49_261010	tat-binding family protein, putative	6|5	11	5.5	2	2|3	0.64	0.79	0.64	0.79	0.64	0	2.2	0.03
TGME49_248390	ribosomal protein RPL26	10|9	19	9.5	2	2|6	0.6	0.72	0.6	0.72	0.6	-0.08	2.38	0.03
TGME49_239760	ribosomal protein RPL22	3|2	5	2.5	2	0|3	0.6	0.75	0.6	0.75	0.6	-0.2	1.67	0.03
TGME49_319850	splicing factor U2AF family SnRNP auxilary factor large subunit, RRM domain-containing protein	5|3	8	4	2	2|2	0.55	0.84	0.55	0.84	0.55	-1.03	2	0.03
TGME49_213030	hypothetical protein	3|4	7	3.5	2	0|4	0.55	0.69	0.55	0.69	0.55	-0.39	1.75	0.03
TGME49_314850	hypothetical protein	1|10	11	5.5	2	0|0	0.5	1	0.5	1	0.5	3.73	55	0.03
TGME49_285510	hypothetical protein	6|1	7	3.5	2	0|0	0.5	1	0.5	1	0.5	3.73	35	0.03
TGME49_305270	hypothetical protein	1|5	6	3	2	0|0	0.5	1	0.5	1	0.5	3.73	30	0.04
TGME49_286080	elongation factor 2 family protein	4|1	5	2.5	2	0|0	0.5	1	0.5	1	0.5	3.73	25	0.04
TGME49_209910	histone H2Bv	1|4	5	2.5	2	0|0	0.5	1	0.5	1	0.5	3.73	25	0.04
TGME49_292080	leucyl-tRNA synthetase	1|4	5	2.5	2	0|0	0.5	1	0.5	1	0.5	3.73	25	0.04
TGME49_306410	TgCog3	1|4	5	2.5	2	0|0	0.5	1	0.5	1	0.5	3.73	25	0.04
TGME49_245670	pyruvate dehydrogenase complex subunit PDH-E1Alpha	1|4	5	2.5	2	0|1	0.5	1	0.5	1	0.5	1.39	5	0.13
TGME49_243570	ribosomal protein RPS26	3|2	5	2.5	2	2|1	0.5	0.67	0.5	0.67	0.5	-0.71	1.67	0.13
TGME49_225550	phosphatidylserine decarboxylase	3|1	4	2	2	0|0	0.5	1	0.5	1	0.5	3.73	20	0.04
TGME49_239400	hypothetical protein	3|1	4	2	2	0|0	0.5	1	0.5	1	0.5	3.73	20	0.04
TGME49_249730	hypothetical protein	3|1	4	2	2	0|0	0.5	1	0.5	1	0.5	3.73	20	0.04
TGME49_263510	Spc97 / Spc98 family protein	3|1	4	2	2	0|0	0.5	1	0.5	1	0.5	3.73	20	0.04
TGME49_268330	hypothetical protein	3|1	4	2	2	0|0	0.5	1	0.5	1	0.5	3.73	20	0.04
TGME49_282040	hypothetical protein	3|1	4	2	2	0|0	0.5	1	0.5	1	0.5	3.73	20	0.04
TGME49_294770	Armadillo/beta-catenin family repeat-containing protein	3|1	4	2	2	0|0	0.5	1	0.5	1	0.5	3.73	20	0.04
TGME49_225730	membrane protein, putative	1|3	4	2	2	0|0	0.5	1	0.5	1	0.5	3.73	20	0.04
TGME49_234950	protein kinase (incomplete catalytic triad)	1|3	4	2	2	0|0	0.5	1	0.5	1	0.5	3.73	20	0.04
TGME49_288830	NADH dehydrogenase (NDH2-II)	1|3	4	2	2	0|0	0.5	1	0.5	1	0.5	3.73	20	0.04
TGME49_297830	hypothetical protein	1|3	4	2	2	0|0	0.5	1	0.5	1	0.5	3.73	20	0.04
TGME49_310130	Spc97 / Spc98 family protein	1|3	4	2	2	0|0	0.5	1	0.5	1	0.5	3.73	20	0.04
TGME49_237560	iron-sulfur cluster protein ISCU	3|0	3	1.5	2	0|0	0.5	1	0.5	1	0.5	1.22	15	0.04
TGME49_202500	GAPM1a	2|1	3	1.5	2	0|0	0.5	1	0.5	1	0.5	3.73	15	0.06
TGME49_202980	hypothetical protein	2|1	3	1.5	2	0|0	0.5	1	0.5	1	0.5	3.73	15	0.06
TGME49_205030	hypothetical protein	2|1	3	1.5	2	0|0	0.5	1	0.5	1	0.5	3.73	15	0.06
TGME49_209108	hypothetical protein	2|1	3	1.5	2	0|0	0.5	1	0.5	1	0.5	3.73	15	0.06
TGME49_214110	protein yipf5, putative	2|1	3	1.5	2	0|0	0.5	1	0.5	1	0.5	3.73	15	0.06
TGME49_223500	hypothetical protein	2|1	3	1.5	2	0|0	0.5	1	0.5	1	0.5	3.73	15	0.06
TGME49_223750	hypothetical protein	2|1	3	1.5	2	0|0	0.5	1	0.5	1	0.5	3.73	15	0.06
TGME49_229740	hypothetical protein	2|1	3	1.5	2	0|0	0.5	1	0.5	1	0.5	3.73	15	0.06
TGME49_232190	Sec7 domain-containing protein	2|1	3	1.5	2	0|0	0.5	1	0.5	1	0.5	3.73	15	0.06
TGME49_232830	vacuolar proton translocating ATPase subunit A, putative	2|1	3	1.5	2	0|0	0.5	1	0.5	1	0.5	3.73	15	0.06
TGME49_235690	hypothetical protein	2|1	3	1.5	2	0|0	0.5	1	0.5	1	0.5	3.73	15	0.06
TGME49_236140	hypothetical protein	2|1	3	1.5	2	0|0	0.5	1	0.5	1	0.5	3.73	15	0.06
TGME49_239087	hypothetical protein	2|1	3	1.5	2	0|0	0.5	1	0.5	1	0.5	3.73	15	0.06
TGME49_260190	microneme protein MIC13	2|1	3	1.5	2	0|0	0.5	1	0.5	1	0.5	3.73	15	0.06
TGME49_260660	50S ribosomal protein L23, putative	2|1	3	1.5	2	0|0	0.5	1	0.5	1	0.5	3.73	15	0.06
TGME49_273960	chaperonin GroS protein	2|1	3	1.5	2	0|0	0.5	1	0.5	1	0.5	3.73	15	0.06
TGME49_275810	ribosomal protein RPS10	2|1	3	1.5	2	0|0	0.5	1	0.5	1	0.5	3.73	15	0.06
TGME49_278250	hypothetical protein	2|1	3	1.5	2	0|0	0.5	1	0.5	1	0.5	3.73	15	0.06
TGME49_280600	histidyl-tRNA synthetase (HisRS), putative	2|1	3	1.5	2	0|0	0.5	1	0.5	1	0.5	3.73	15	0.06
TGME49_298600	leucine zipper-like transcriptional regulator	2|1	3	1.5	2	0|0	0.5	1	0.5	1	0.5	3.73	15	0.06
TGME49_305200	tetratricopeptide repeat-containing protein	2|1	3	1.5	2	0|0	0.5	1	0.5	1	0.5	3.73	15	0.06
TGME49_309265	oxidoreductase, short chain dehydrogenase/reductase family protein	2|1	3	1.5	2	0|0	0.5	1	0.5	1	0.5	3.73	15	0.06
TGME49_310360	hypothetical protein	2|1	3	1.5	2	0|0	0.5	1	0.5	1	0.5	3.73	15	0.06
TGME49_312480	uracil phosphoribosyltransferase FUR1, putative	2|1	3	1.5	2	0|0	0.5	1	0.5	1	0.5	3.73	15	0.06
TGME49_313400	DnaJ domain-containing protein	2|1	3	1.5	2	0|0	0.5	1	0.5	1	0.5	3.73	15	0.06
TGME49_314820	atp synthase F1, epsilon subunit, putative	2|1	3	1.5	2	0|0	0.5	1	0.5	1	0.5	3.73	15	0.06
TGME49_315700	hypothetical protein	2|1	3	1.5	2	0|0	0.5	1	0.5	1	0.5	3.73	15	0.06
TGME49_315750	hypothetical protein	2|1	3	1.5	2	0|0	0.5	1	0.5	1	0.5	3.73	15	0.06
TGME49_316340	hypothetical protein	2|1	3	1.5	2	0|0	0.5	1	0.5	1	0.5	3.73	15	0.06
TGME49_200280	WD domain, G-beta repeat-containing protein	1|2	3	1.5	2	0|0	0.5	1	0.5	1	0.5	3.73	15	0.06
TGME49_213010	hypothetical protein	1|2	3	1.5	2	0|0	0.5	1	0.5	1	0.5	3.73	15	0.06
TGME49_215060	small GTP-binding protein sar1, putative	1|2	3	1.5	2	0|0	0.5	1	0.5	1	0.5	3.73	15	0.06
TGME49_216010	ribosomal protein RPL24	1|2	3	1.5	2	0|0	0.5	1	0.5	1	0.5	3.73	15	0.06
TGME49_219290	F-actin-capping protein subunit beta, putative	1|2	3	1.5	2	0|0	0.5	1	0.5	1	0.5	3.73	15	0.06
TGME49_219682	pyruvate dehydrogenase kinase, putative	1|2	3	1.5	2	0|0	0.5	1	0.5	1	0.5	3.73	15	0.06
TGME49_224150	TgCog6	1|2	3	1.5	2	0|0	0.5	1	0.5	1	0.5	3.73	15	0.06
TGME49_225990	acyl transferase domain-containing protein	1|2	3	1.5	2	0|0	0.5	1	0.5	1	0.5	3.73	15	0.06
TGME49_228630	hypothetical protein	1|2	3	1.5	2	0|0	0.5	1	0.5	1	0.5	3.73	15	0.06
TGME49_231150	hypothetical protein	1|2	3	1.5	2	0|0	0.5	1	0.5	1	0.5	3.73	15	0.06
TGME49_240810	hypothetical protein	1|2	3	1.5	2	0|0	0.5	1	0.5	1	0.5	3.73	15	0.06
TGME49_241890	hypothetical protein	1|2	3	1.5	2	0|0	0.5	1	0.5	1	0.5	3.73	15	0.06
TGME49_242030	TgCog7	1|2	3	1.5	2	0|0	0.5	1	0.5	1	0.5	3.73	15	0.06
TGME49_248490	hypothetical protein	1|2	3	1.5	2	0|0	0.5	1	0.5	1	0.5	3.73	15	0.06
TGME49_251590	hypothetical protein	1|2	3	1.5	2	0|0	0.5	1	0.5	1	0.5	3.73	15	0.06
TGME49_258210	DNA-directed RNA polymerase II RPB2	1|2	3	1.5	2	0|0	0.5	1	0.5	1	0.5	3.73	15	0.06
TGME49_258860	hypothetical protein	1|2	3	1.5	2	0|0	0.5	1	0.5	1	0.5	3.73	15	0.06
TGME49_260240	ccr4-associated factor family protein	1|2	3	1.5	2	0|0	0.5	1	0.5	1	0.5	3.73	15	0.06
TGME49_261000	MutS domain V domain-containing protein	1|2	3	1.5	2	0|0	0.5	1	0.5	1	0.5	3.73	15	0.06
TGME49_272290	pyruvate dehydrogenase complex subunit PD-HE1Beta	1|2	3	1.5	2	0|0	0.5	1	0.5	1	0.5	3.73	15	0.06
TGME49_277270	NTPase II	1|2	3	1.5	2	0|0	0.5	1	0.5	1	0.5	3.73	15	0.06
TGME49_277690	hypothetical protein	1|2	3	1.5	2	0|0	0.5	1	0.5	1	0.5	3.73	15	0.06
TGME49_277910	thrombospondin type 1 domain-containing protein	1|2	3	1.5	2	0|0	0.5	1	0.5	1	0.5	3.73	15	0.06
TGME49_286630	redoxin domain-containing protein	1|2	3	1.5	2	0|0	0.5	1	0.5	1	0.5	3.73	15	0.06
TGME49_289000	hypothetical protein	1|2	3	1.5	2	0|0	0.5	1	0.5	1	0.5	3.73	15	0.06
TGME49_290310	TgCog1	1|2	3	1.5	2	0|0	0.5	1	0.5	1	0.5	3.73	15	0.06
TGME49_292950	hypothetical protein	1|2	3	1.5	2	0|0	0.5	1	0.5	1	0.5	3.73	15	0.06
TGME49_295620	hypothetical protein	1|2	3	1.5	2	0|0	0.5	1	0.5	1	0.5	3.73	15	0.06
[truncated: 513 more rows]
